# Supplementary material for: Bis{2-[imino­(phen­yl)meth­yl]-5-meth­oxy­phenolato-κ2 N,O 1}nickel(II)
Source: Acta Crystallogr Sect E Struct Rep Online. 2012 Oct 20;68(Pt 11):m1387. doi: 10.1107/S1600536812043061 (PMC3515134; doi:10.1107/S1600536812043061)
Supplement: Supplementary file 2 [file e-68-m1387-Isup2.hkl]

# 
# h,k,l, Fc-squared, Fo-squared, sigma(Fo-squared) and status flag 
# 
data_I
_shelx_title ' ni in P2(1)/n' 
_shelx_refln_list_code          4 
_shelx_F_calc_maximum      166.22 
_exptl_crystal_F_000       532.00 
_reflns_d_resolution_high  0.8407 
 
loop_ 
 _symmetry_equiv_pos_as_xyz 
 'x, y, z' 
 '-x+1/2, y+1/2, -z+1/2' 
 '-x, -y, -z' 
 'x-1/2, -y-1/2, z-1/2' 
 
_cell_length_a    11.8821 
_cell_length_b     5.4983 
_cell_length_c    17.4945 
_cell_angle_alpha  90.000 
_cell_angle_beta   91.913 
_cell_angle_gamma  90.000 
 
_shelx_F_squared_multiplier     1.000 
 
loop_ 
 _refln_index_h 
 _refln_index_k 
 _refln_index_l 
 _refln_F_squared_calc 
 _refln_F_squared_meas 
 _refln_F_squared_sigma 
 _refln_observed_status 
   2   0   0     4158.69     4224.54     39.47 o 
   6   0   0     1210.78     1247.88     23.41 o 
   8   0   0     2553.90     2662.88     32.12 o 
  10   0   0      255.51      254.53      9.13 o 
  12   0   0      152.53      155.13     13.20 o 
  14   0   0       15.65       11.48      8.43 o 
   1   1   0       24.94       20.68      1.16 o 
   2   1   0      446.89      404.82      3.77 o 
   3   1   0    27628.01    26623.76    261.89 o 
   4   1   0        0.00       -1.01      0.92 o 
   5   1   0     3264.47     3305.85     25.80 o 
   6   1   0      959.45     1001.59     12.90 o 
   7   1   0      150.97      140.97      3.95 o 
   8   1   0      154.64      167.31      5.89 o 
   9   1   0      267.44      262.71      7.50 o 
  10   1   0       45.37       50.38      4.27 o 
  11   1   0      241.99      252.29      8.29 o 
  12   1   0       24.48       16.01      3.95 o 
  13   1   0       55.18       56.71     11.03 o 
   0   2   0     1905.83     1931.64     29.49 o 
   1   2   0        7.16        6.46      2.43 o 
   2   2   0     1759.37     1717.38     13.82 o 
   3   2   0     1038.07     1076.12     10.41 o 
   5   2   0      204.60      204.47      3.87 o 
   6   2   0     2024.79     1918.88     23.20 o 
   7   2   0       22.64       19.94      2.85 o 
   8   2   0      238.57      240.10      7.12 o 
   9   2   0        4.49        3.71      3.16 o 
  10   2   0      262.75      253.12      8.17 o 
  11   2   0        2.36        3.31      3.16 o 
  12   2   0       63.93       49.58      6.48 o 
  13   2   0       66.48       57.28      7.32 o 
   1   3   0     1102.70     1114.05     12.83 o 
   2   3   0      135.53      128.83      4.02 o 
   3   3   0      953.40      913.09      9.77 o 
   4   3   0      284.39      282.46      6.70 o 
   5   3   0      810.93      807.44     11.64 o 
   6   3   0       30.56       35.03      3.25 o 
   7   3   0      403.28      401.76      9.13 o 
   8   3   0        4.96        1.73      2.73 o 
   9   3   0      161.85      153.41      8.57 o 
  10   3   0      120.14      128.87      8.58 o 
  11   3   0       30.35       32.28      6.01 o 
  12   3   0       55.68       43.88      7.35 o 
   0   4   0      629.31      656.40     12.82 o 
   1   4   0       15.45       15.26      2.50 o 
   2   4   0      364.83      332.59      6.34 o 
   3   4   0       68.04       57.10      3.94 o 
   4   4   0      919.25      904.87     16.29 o 
   5   4   0        3.69       -2.32      3.22 o 
   6   4   0      141.91      170.81      8.67 o 
   7   4   0      211.19      214.86     10.16 o 
   8   4   0      287.39      284.19     18.92 o 
   9   4   0       47.57       53.61     14.70 o 
  10   4   0      168.35      164.50     10.36 o 
  11   4   0        1.42       -1.28      5.26 o 
   1   5   0       69.03       73.66      4.72 o 
   2   5   0       40.49       38.55      4.09 o 
   3   5   0        1.27       -2.70      2.76 o 
   4   5   0        0.01       -2.12      3.68 o 
   5   5   0       79.56       74.31      7.39 o 
   6   5   0       20.48       14.72      4.61 o 
   7   5   0      157.86      175.83      9.95 o 
   8   5   0        4.09        5.96      5.01 o 
   9   5   0      179.39      189.17     11.31 o 
   1   6   0        0.01        2.88      5.93 o 
   2   6   0       60.12       53.41      9.90 o 
   3   6   0       24.54       16.73     16.53 o 
   4   6   0       35.42       33.75      6.23 o 
   5   6   0        3.82        1.39      5.03 o 
 -13   0   1      119.81      127.90     12.71 o 
 -11   0   1      207.88      210.57      8.97 o 
  -9   0   1     1954.61     2022.25     27.43 o 
  -7   0   1     2374.05     2538.74     38.66 o 
  -5   0   1     2064.26     2041.04     23.48 o 
  -3   0   1    16426.92    16564.33    209.92 o 
  -1   0   1     8606.53     8855.65     82.97 o 
   1   0   1     9194.97     9748.46    128.25 o 
   3   0   1      829.34      890.55     11.08 o 
   5   0   1      398.44      395.85      7.69 o 
   7   0   1       49.33       54.62      3.81 o 
   9   0   1     1922.67     1915.95     35.97 o 
  11   0   1       94.62       93.45     10.42 o 
  13   0   1       14.41       24.98      8.19 o 
 -13   1   1        4.14        6.13      3.84 o 
 -12   1   1      216.50      223.30      8.40 o 
 -11   1   1       61.37       59.29      4.82 o 
 -10   1   1      296.52      303.63     12.36 o 
  -9   1   1      269.25      251.48      7.52 o 
  -8   1   1      395.69      367.85      6.66 o 
  -7   1   1       26.01       24.87      2.47 o 
  -6   1   1     3316.82     3350.87     26.06 o 
  -5   1   1      163.38      166.94      3.64 o 
  -4   1   1     5241.79     5386.77     32.84 o 
  -3   1   1    11250.52    11300.92     73.01 o 
  -2   1   1     5624.58     5707.71     33.71 o 
  -1   1   1     2766.42     2712.88     24.26 o 
   0   1   1     2574.60     2632.70     20.74 o 
   1   1   1     4952.06     5105.09     42.41 o 
   2   1   1      948.82     1011.71      8.51 o 
   3   1   1     1237.92     1241.35      8.94 o 
   4   1   1      308.45      317.29      4.26 o 
   5   1   1      875.44      929.71     11.66 o 
   6   1   1     2717.75     2738.15     23.38 o 
   7   1   1      341.51      348.83      5.91 o 
   8   1   1      292.76      286.30      6.51 o 
   9   1   1       21.38       21.21      3.22 o 
  10   1   1       31.96       29.86      3.88 o 
  11   1   1       12.21        4.84      3.33 o 
  12   1   1      246.05      249.38     11.07 o 
  13   1   1       24.92       26.87      5.96 o 
 -13   2   1      195.80      191.62     10.82 o 
 -12   2   1       77.30       72.93      7.17 o 
 -11   2   1       52.17       55.75      8.09 o 
 -10   2   1       20.92       22.47      3.65 o 
  -9   2   1      274.09      283.62      8.11 o 
  -8   2   1        7.16        2.94      2.50 o 
  -7   2   1      505.53      496.53      9.33 o 
  -6   2   1      101.71       97.41      2.82 o 
  -5   2   1     1625.20     1516.53     15.11 o 
  -4   2   1      292.48      286.90      6.60 o 
  -3   2   1      421.55      376.09      5.04 o 
  -2   2   1       54.36       54.55      2.11 o 
  -1   2   1     2005.25     2023.06     17.70 o 
   0   2   1      442.42      457.89      7.56 o 
   1   2   1      140.58      148.73      3.50 o 
   2   2   1      848.27      927.31      9.91 o 
   3   2   1     2960.61     2948.07     25.32 o 
   4   2   1      661.44      697.77      8.65 o 
   5   2   1      853.65      859.59     33.80 o 
   6   2   1       87.95       95.57      7.61 o 
   7   2   1      861.00      864.79     13.26 o 
   8   2   1       16.54       13.45      3.23 o 
   9   2   1      211.50      212.24      7.23 o 
  10   2   1       18.47       18.98      7.78 o 
  11   2   1        3.13        2.79      3.33 o 
  12   2   1        9.70        1.60      6.22 o 
  13   2   1       26.79       25.03      6.15 o 
 -12   3   1       44.51       42.10     13.71 o 
 -11   3   1        0.41       -7.64      5.60 o 
 -10   3   1      271.20      280.61     11.70 o 
  -9   3   1        1.33        1.99      3.76 o 
  -8   3   1      240.83      243.42     10.00 o 
  -7   3   1      672.47      687.28     13.44 o 
  -6   3   1      488.45      474.43     10.26 o 
  -5   3   1        3.94        5.71      2.12 o 
  -4   3   1      886.07      852.45      9.57 o 
  -3   3   1       14.90       18.59      1.77 o 
  -2   3   1      677.49      658.60      8.16 o 
  -1   3   1        0.85       -2.55      1.70 o 
   0   3   1     1355.14     1353.30     14.57 o 
   1   3   1       70.73       63.18      3.03 o 
   2   3   1     2166.07     2227.67     21.23 o 
   3   3   1       18.45       13.76      1.48 o 
   4   3   1      909.82      899.73     12.13 o 
   5   3   1       61.53       73.63      8.57 o 
   6   3   1      133.13      127.80      5.39 o 
   7   3   1       55.41       45.90      3.84 o 
   8   3   1      116.73      131.33      6.00 o 
   9   3   1        4.97        2.09      2.87 o 
  10   3   1      325.90      318.03     12.46 o 
  11   3   1       25.05       24.33      5.79 o 
  12   3   1      185.96      164.61     10.39 o 
 -11   4   1      119.47      124.97     10.83 o 
 -10   4   1      144.26      144.61      9.81 o 
  -9   4   1      159.71      153.16     16.45 o 
  -8   4   1        1.32        2.32      4.00 o 
  -7   4   1      273.10      276.81     11.08 o 
  -6   4   1       72.58       63.80      5.96 o 
  -5   4   1        8.46        1.50      3.37 o 
  -4   4   1       50.26       54.38      4.07 o 
  -3   4   1      906.45      911.00     13.82 o 
  -2   4   1       36.35       43.10      2.85 o 
  -1   4   1     1277.33     1285.43     13.91 o 
   0   4   1      122.20      126.77      4.80 o 
   1   4   1      832.16      849.20     11.98 o 
   2   4   1       19.47       28.60      3.90 o 
   3   4   1      166.70      179.18      6.16 o 
   4   4   1      298.76      296.13     13.10 o 
   5   4   1      699.60      708.86     16.12 o 
   6   4   1       15.51       22.77      5.06 o 
   7   4   1      447.80      404.62     13.12 o 
   8   4   1        0.12        1.76      4.38 o 
   9   4   1      235.82      222.25     10.99 o 
  10   4   1        1.05       -6.18      4.33 o 
  11   4   1      149.73      132.13      9.90 o 
  -9   5   1        1.82        5.34      5.60 o 
  -8   5   1       20.52       31.46      6.38 o 
  -7   5   1        3.89        8.63      5.16 o 
  -6   5   1      118.51      120.33      8.36 o 
  -5   5   1       19.41       12.62      4.79 o 
  -4   5   1       78.37       73.64      6.60 o 
  -3   5   1      202.03      211.33      7.55 o 
  -2   5   1      128.75      143.83      6.38 o 
  -1   5   1        0.03        1.80      2.31 o 
   0   5   1      342.95      368.78     13.02 o 
   1   5   1       55.63       60.79     14.02 o 
   2   5   1      769.08      766.50     29.31 o 
   3   5   1       12.08        9.87      4.17 o 
   4   5   1      299.07      294.14     15.29 o 
   5   5   1       40.36       54.85      6.36 o 
   6   5   1      113.54      118.35      8.45 o 
   7   5   1       57.08       52.27      6.89 o 
   8   5   1      217.42      236.83     11.79 o 
   9   5   1       23.43       31.96      6.60 o 
  -5   6   1        6.17        3.11      4.97 o 
  -4   6   1        1.57       -6.07      4.05 o 
  -3   6   1      153.04      157.25     24.57 o 
  -2   6   1       80.61       81.69      7.39 o 
  -1   6   1      138.02      144.54     10.75 o 
   0   6   1       91.50      100.09     10.94 o 
   1   6   1       82.32       83.44      9.69 o 
   3   6   1       86.00       97.04      7.90 o 
   4   6   1        0.95        5.81      5.36 o 
   5   6   1      179.08      188.20     10.82 o 
 -14   0   2       24.64       23.70      8.79 o 
 -12   0   2      330.43      346.01     17.68 o 
 -10   0   2      676.81      697.21     15.04 o 
  -8   0   2     1363.44     1398.95     20.56 o 
  -6   0   2      625.88      652.55     15.78 o 
  -4   0   2     2110.66     2093.35     23.23 o 
  -2   0   2     2880.17     2772.77     27.31 o 
   0   0   2     4464.85     4701.27     61.87 o 
   2   0   2     1812.01     1877.08     19.28 o 
   4   0   2        8.50        8.49      1.78 o 
   6   0   2      136.04      135.79      6.83 o 
   8   0   2      707.20      682.38     12.98 o 
  10   0   2      314.80      329.39     10.11 o 
  12   0   2      118.70      114.57     11.97 o 
  14   0   2      317.14      299.19     19.45 o 
 -13   1   2       72.56       74.70     13.59 o 
 -12   1   2       17.65       22.11      4.11 o 
 -11   1   2      250.78      259.95     11.15 o 
 -10   1   2      165.91      166.24      6.80 o 
  -9   1   2      563.86      563.73      8.94 o 
  -8   1   2       20.38       26.62      3.35 o 
  -7   1   2     1636.09     1623.82     15.43 o 
  -6   1   2       11.04       14.31      2.29 o 
  -5   1   2      323.95      320.66      5.08 o 
  -4   1   2      625.52      634.45      6.21 o 
  -3   1   2     2476.38     2547.41     24.60 o 
  -2   1   2    14027.62    14189.56     81.07 o 
  -1   1   2     3118.04     3192.87     28.24 o 
   0   1   2      912.04      933.15      7.68 o 
   1   1   2      239.04      256.65      3.25 o 
   2   1   2       87.27       74.73      4.34 o 
   3   1   2     2095.36     2145.37     19.54 o 
   4   1   2      146.90      169.38      3.04 o 
   5   1   2     1102.16     1146.94     10.68 o 
   6   1   2      320.73      346.37      5.42 o 
   7   1   2      398.39      425.01      6.51 o 
   8   1   2        8.57       10.31      2.66 o 
   9   1   2      142.30      135.60      8.35 o 
  10   1   2       38.01       32.31      3.86 o 
  11   1   2      310.89      319.46     13.59 o 
  12   1   2        5.58        3.05      3.46 o 
  13   1   2       32.62       39.83     20.16 o 
 -13   2   2        8.37        7.91      6.68 o 
 -12   2   2       58.16       64.00     10.43 o 
 -11   2   2        0.05       -5.80      3.87 o 
 -10   2   2      225.36      205.16     19.26 o 
  -9   2   2      331.74      337.83     10.68 o 
  -8   2   2      222.07      222.84      6.79 o 
  -7   2   2      109.38      110.94      5.73 o 
  -6   2   2     2419.16     2404.48     17.78 o 
  -5   2   2     2178.24     2237.89     16.41 o 
  -4   2   2     3065.20     3138.31     21.09 o 
  -3   2   2      841.97      853.74      8.80 o 
  -2   2   2     1676.72     1688.78     14.16 o 
  -1   2   2      319.77      300.06      5.18 o 
   0   2   2      569.02      608.71      7.44 o 
   1   2   2        0.25       -1.47      1.10 o 
   2   2   2     2248.25     2415.16     45.81 o 
   3   2   2      123.53      118.42      5.02 o 
   4   2   2     3057.70     3212.63     27.60 o 
   5   2   2        2.30       -0.72      1.34 o 
   6   2   2     1027.67      988.41     13.61 o 
   7   2   2      209.18      202.50      7.68 o 
   8   2   2      131.00      137.03      8.15 o 
   9   2   2       12.77       12.44      4.13 o 
  10   2   2       13.50       13.25      3.45 o 
  11   2   2      130.29      122.98      8.34 o 
  12   2   2       17.15       18.59      4.30 o 
  13   2   2        6.23        4.86      4.08 o 
 -12   3   2       27.91       39.17      6.84 o 
 -11   3   2      195.06      199.73     10.59 o 
 -10   3   2        7.78       13.26      9.47 o 
  -9   3   2      347.69      331.86     15.68 o 
  -8   3   2      426.08      384.44     12.48 o 
  -7   3   2      401.33      398.85     12.18 o 
  -6   3   2     1064.22     1060.91     14.68 o 
  -5   3   2      485.45      480.92      9.06 o 
  -4   3   2       66.40       78.61      3.07 o 
  -3   3   2      546.82      545.44      7.45 o 
  -2   3   2       25.99       22.21      1.94 o 
  -1   3   2     2354.78     2384.15     22.69 o 
   0   3   2      174.48      188.24      4.75 o 
   1   3   2     1612.68     1639.87     19.70 o 
   2   3   2      177.83      201.82      4.79 o 
   3   3   2      117.84      106.37      3.28 o 
   4   3   2       81.93       87.12      3.74 o 
   5   3   2      198.47      184.03      7.56 o 
   6   3   2       39.76       42.32      3.63 o 
   7   3   2      483.35      499.16     11.28 o 
   8   3   2       93.58       84.73      5.24 o 
   9   3   2      416.76      386.02     10.03 o 
  10   3   2       26.49       29.50      4.34 o 
  11   3   2      167.60      167.02     12.51 o 
  12   3   2        0.65       -0.64      4.71 o 
 -11   4   2        6.42        6.16      5.37 o 
 -10   4   2       53.61       58.40      7.15 o 
  -9   4   2       70.78       65.32      7.23 o 
  -8   4   2       84.68       80.01      7.22 o 
  -7   4   2        0.03       -2.33      3.58 o 
  -6   4   2       32.37       28.44      4.78 o 
  -5   4   2      569.67      545.12     10.91 o 
  -4   4   2      826.67      829.23     13.38 o 
  -3   4   2       31.28       28.44      3.30 o 
  -2   4   2      876.99      873.89     11.12 o 
  -1   4   2       13.06       12.21      2.09 o 
   0   4   2      201.03      190.83      5.60 o 
   1   4   2       11.62       10.00      2.30 o 
   2   4   2      512.47      476.20     11.83 o 
   3   4   2       64.08       74.95      5.55 o 
   4   4   2      275.81      276.39      9.87 o 
   5   4   2        3.39        3.12      4.37 o 
   6   4   2      141.37      136.46      7.83 o 
   7   4   2        3.69       -0.29      3.69 o 
   8   4   2      328.84      289.97     13.07 o 
   9   4   2        0.05        0.66      4.67 o 
  10   4   2      169.81      162.37     10.94 o 
  11   4   2       12.33        9.52     12.05 o 
  -9   5   2       52.74       54.99      9.20 o 
  -8   5   2        3.40        1.63      4.92 o 
  -7   5   2      173.98      169.32     10.13 o 
  -6   5   2        0.30       -1.65      4.15 o 
  -5   5   2      111.15      104.86      7.91 o 
  -4   5   2       21.72       12.93      5.62 o 
  -3   5   2       42.93       52.69      4.63 o 
  -2   5   2      472.23      477.14     11.04 o 
  -1   5   2      689.32      696.99     13.08 o 
   0   5   2       41.51       45.18      5.04 o 
   1   5   2      712.53      704.08     15.56 o 
   2   5   2       24.47       40.21      6.28 o 
   3   5   2      129.23      118.61     10.20 o 
   4   5   2        1.22        1.54      3.73 o 
   5   5   2      417.82      419.08     13.75 o 
   6   5   2       62.15       53.16      6.59 o 
   7   5   2      109.46      110.27     12.92 o 
   8   5   2       13.48        2.87      5.08 o 
  -5   6   2       33.89       30.35      6.37 o 
  -4   6   2      241.02      263.88     12.19 o 
  -3   6   2       27.81       18.88      8.54 o 
  -2   6   2      218.47      241.84     11.50 o 
  -1   6   2       17.07       13.88      5.20 o 
   0   6   2        1.03        2.56      4.53 o 
   1   6   2       39.25       39.45      8.62 o 
   2   6   2      195.10      206.52     14.50 o 
   3   6   2       20.62       16.68      7.07 o 
   4   6   2      184.89      187.89     14.50 o 
   5   6   2       10.64       11.48      5.64 o 
 -13   0   3       21.85       25.27      8.13 o 
 -11   0   3      247.54      232.70      9.60 o 
  -9   0   3      111.30      107.25      6.17 o 
  -7   0   3      822.07      789.14     13.82 o 
  -5   0   3      426.92      400.16      8.31 o 
  -3   0   3       37.96       37.27      2.49 o 
  -1   0   3      786.90      719.58      9.34 o 
   1   0   3    20201.23    20447.99    324.02 o 
   3   0   3     1013.49     1041.89     10.21 o 
   5   0   3      180.65      188.06     14.15 o 
   7   0   3       10.55        9.12      2.52 o 
   9   0   3      870.49      828.55     15.45 o 
  11   0   3      564.47      618.75     23.23 o 
  13   0   3       65.00       79.44     11.40 o 
 -13   1   3        5.75        5.63      4.81 o 
 -12   1   3      318.87      332.63     12.14 o 
 -11   1   3       30.71       32.61      4.13 o 
 -10   1   3      434.83      450.89     11.68 o 
  -9   1   3        0.00        2.26      2.12 o 
  -8   1   3      584.59      573.90      8.64 o 
  -7   1   3       13.67       18.29      2.83 o 
  -6   1   3      205.06      207.52      4.56 o 
  -5   1   3       86.08       91.36      3.05 o 
  -4   1   3      914.45      894.05      8.26 o 
  -3   1   3       98.98       84.23      2.87 o 
  -2   1   3    21512.61    20918.56    310.31 o 
  -1   1   3        9.11       11.82      1.44 o 
   0   1   3     2417.79     2520.96     17.96 o 
   1   1   3        0.94       -0.37      0.83 o 
   2   1   3        7.66        5.09      1.02 o 
   3   1   3      523.29      524.40      5.65 o 
   4   1   3      156.90      148.96      4.18 o 
   5   1   3        2.82        6.05      1.23 o 
   6   1   3     1508.73     1457.95     13.46 o 
   7   1   3      479.35      470.55      6.94 o 
   8   1   3      789.06      751.52     13.38 o 
   9   1   3        0.14        2.93      2.60 o 
  10   1   3      130.21      136.40      6.21 o 
  11   1   3        0.04        1.79      4.41 o 
  12   1   3       86.59       85.80      5.93 o 
  13   1   3      122.86      119.97      9.17 o 
 -13   2   3      117.34      132.62      9.47 o 
 -12   2   3       21.28       32.63      6.09 o 
 -11   2   3       23.98       24.98      5.18 o 
 -10   2   3        0.01       -1.44      3.66 o 
  -9   2   3      796.90      807.37     29.64 o 
  -8   2   3       10.30        7.78      2.67 o 
  -7   2   3      929.15      911.29     10.73 o 
  -6   2   3        7.94        6.53      1.57 o 
  -5   2   3     9039.90     8845.57     53.47 o 
  -4   2   3      117.24      118.62      2.88 o 
  -3   2   3      735.14      718.30      8.19 o 
  -2   2   3       75.30       91.33      3.67 o 
  -1   2   3      631.92      655.41      6.93 o 
   1   2   3     2295.22     2281.50     27.04 o 
   2   2   3      270.22      263.51      4.81 o 
   3   2   3     5168.82     5205.15     43.01 o 
   4   2   3      980.67     1072.18     13.30 o 
   5   2   3      769.70      710.32     10.85 o 
   6   2   3      324.35      303.18      7.29 o 
   7   2   3      163.00      147.03      5.65 o 
   8   2   3        0.34       -0.07      2.45 o 
   9   2   3       99.01       92.70      5.30 o 
  10   2   3       31.92       42.21      8.33 o 
  11   2   3      101.66      119.63      6.52 o 
  12   2   3       37.52       34.45      4.82 o 
  13   2   3      144.66      134.48      7.67 o 
 -12   3   3      114.46      129.94     11.10 o 
 -11   3   3       17.03       15.12      5.49 o 
 -10   3   3      211.12      212.79     10.23 o 
  -9   3   3       16.15       16.20      4.70 o 
  -8   3   3      312.64      290.10     11.11 o 
  -7   3   3       22.94       18.39      4.44 o 
  -6   3   3      212.88      224.59     10.39 o 
  -5   3   3      232.12      216.49      5.06 o 
  -4   3   3      439.90      427.39      6.85 o 
  -3   3   3       86.41       87.08      3.37 o 
  -2   3   3      986.72      969.35     14.77 o 
  -1   3   3       26.56       25.23      1.95 o 
   0   3   3      686.26      620.64      9.65 o 
   1   3   3     1262.46     1334.79     14.52 o 
   2   3   3      122.36       99.75      7.70 o 
   3   3   3        1.11        0.05      3.77 o 
   4   3   3      862.26      840.25     11.42 o 
   5   3   3       72.35       75.56      4.22 o 
   6   3   3      536.08      527.60     10.45 o 
   7   3   3       24.90       26.24      3.53 o 
   8   3   3      343.96      343.78      9.21 o 
   9   3   3      388.81      348.73      9.69 o 
  10   3   3      219.54      211.87     10.13 o 
  11   3   3        6.79       11.05      3.99 o 
  12   3   3       15.02       13.64      5.67 o 
 -11   4   3      147.24      174.53     11.06 o 
 -10   4   3        2.48        2.46      4.79 o 
  -9   4   3        3.05        3.55      4.73 o 
  -8   4   3       20.57       10.75      4.81 o 
  -7   4   3      383.40      382.14     12.89 o 
  -6   4   3       56.74       48.87      5.72 o 
  -5   4   3       11.63        9.94      3.05 o 
  -4   4   3       88.37       82.36      4.82 o 
  -3   4   3      253.34      269.43      6.16 o 
  -2   4   3        0.70       -2.53      1.69 o 
  -1   4   3      182.74      174.03      4.81 o 
   0   4   3       14.95       13.72      2.22 o 
   1   4   3      550.21      535.23      9.21 o 
   2   4   3        4.09        2.78      2.96 o 
   3   4   3       15.33       17.81      4.39 o 
   4   4   3        1.37       -0.88      4.41 o 
   5   4   3      192.21      180.46      8.57 o 
   6   4   3       41.98       35.58      5.18 o 
   7   4   3      404.46      372.50     12.77 o 
   8   4   3      139.83      105.72      8.04 o 
   9   4   3       25.02       23.47     10.34 o 
  10   4   3       25.70       13.58      5.59 o 
  -8   5   3      152.24      156.14     10.32 o 
  -7   5   3        1.59        5.52      4.99 o 
  -6   5   3      187.74      195.13     10.44 o 
  -5   5   3        1.90        4.46     10.04 o 
  -4   5   3      654.60      669.55     26.88 o 
  -3   5   3       47.13       43.78      4.50 o 
  -2   5   3       60.83       71.01      6.41 o 
  -1   5   3       79.78       81.08     12.12 o 
   0   5   3       48.34       58.31     10.52 o 
   1   5   3       33.76       30.55      5.36 o 
   2   5   3      396.16      407.64     12.29 o 
   3   5   3        8.35        6.86      3.87 o 
   4   5   3      413.51      391.47     12.83 o 
   5   5   3       49.30       49.22      8.49 o 
   6   5   3        9.66        2.38     10.92 o 
   7   5   3       33.11       22.04      5.84 o 
   8   5   3       62.08       66.06      7.87 o 
  -5   6   3      171.82      171.31     10.48 o 
  -4   6   3        0.21        1.73      4.81 o 
  -3   6   3       59.32       67.09     10.94 o 
  -2   6   3        9.80       14.99      7.11 o 
  -1   6   3      466.08      452.52     15.15 o 
   0   6   3       10.09        9.28      4.82 o 
   1   6   3       65.59       61.81     10.09 o 
   2   6   3       39.10       36.52      9.03 o 
   3   6   3       63.61       59.28      7.19 o 
   4   6   3        1.36       -7.75      6.04 o 
   5   6   3      153.45      166.88     13.60 o 
 -12   0   4        2.14        7.24      4.32 o 
 -10   0   4      250.47      277.93      9.89 o 
  -8   0   4      949.93      935.76     16.28 o 
  -6   0   4      982.75      959.77     14.99 o 
  -4   0   4       58.39       58.61      7.03 o 
  -2   0   4    10247.40    10181.25    131.54 o 
   0   0   4      965.47     1111.54     10.61 o 
   2   0   4      680.87      626.37      7.18 o 
   4   0   4     1621.59     1628.72     25.14 o 
   6   0   4      680.33      655.71     11.66 o 
   8   0   4      131.32      121.67      8.26 o 
  10   0   4      287.38      285.42     15.64 o 
  12   0   4        1.07       -8.00      5.93 o 
 -13   1   4       67.25       78.20     15.10 o 
 -12   1   4       67.58       80.95     10.95 o 
 -11   1   4      666.78      665.96     23.34 o 
 -10   1   4        2.10        1.64      2.83 o 
  -9   1   4      323.12      311.28      6.82 o 
  -8   1   4       33.78       29.61      2.66 o 
  -7   1   4      603.10      552.27      8.04 o 
  -6   1   4      415.05      429.19      6.55 o 
  -5   1   4     3637.18     3484.26     37.05 o 
  -4   1   4     1062.18     1064.36     12.04 o 
  -3   1   4     3013.23     3041.40     19.94 o 
  -2   1   4     2714.43     2693.10     23.41 o 
  -1   1   4        7.36       11.76      1.54 o 
   0   1   4        0.55       -0.29      0.92 o 
   1   1   4     2401.54     2381.78     15.82 o 
   2   1   4     1322.03     1295.04      9.06 o 
   3   1   4     1699.26     1707.06     12.45 o 
   4   1   4       48.43       49.05      2.02 o 
   5   1   4        3.39        3.92      1.22 o 
   6   1   4      518.94      508.33      6.89 o 
   7   1   4     1282.24     1198.07     20.23 o 
   8   1   4       30.10       26.20      3.25 o 
   9   1   4      227.92      219.42      7.23 o 
  10   1   4       11.56       10.96      3.34 o 
  11   1   4       72.74       79.09      5.55 o 
  12   1   4        0.11        0.46      4.42 o 
  13   1   4      212.53      211.76     11.61 o 
 -13   2   4        0.04       -2.21      4.76 o 
 -12   2   4      193.79      194.22     29.49 o 
 -11   2   4       45.19       45.99      9.32 o 
 -10   2   4       36.01       37.87      5.54 o 
  -9   2   4      233.76      220.63     13.45 o 
  -8   2   4     1878.89     1833.81     28.87 o 
  -7   2   4      221.87      208.53      6.20 o 
  -6   2   4     1866.39     1890.08     17.00 o 
  -5   2   4     1906.13     1898.42     18.60 o 
  -4   2   4     1648.04     1627.16     14.99 o 
  -3   2   4      227.56      250.51      4.73 o 
  -1   2   4       21.35       31.57      1.62 o 
   0   2   4     2201.50     2252.90     17.60 o 
   1   2   4      215.68      212.77      3.85 o 
   2   2   4       13.26       10.06      2.36 o 
   3   2   4      257.97      250.32      5.80 o 
   4   2   4     2503.83     2487.53     24.42 o 
   5   2   4      166.60      184.95      5.66 o 
   6   2   4     1465.74     1426.20     18.71 o 
   7   2   4       17.14       17.86      3.55 o 
   8   2   4      153.67      147.36      6.97 o 
   9   2   4       31.10       27.48      3.91 o 
  10   2   4      478.69      451.48     20.76 o 
  11   2   4       10.31        8.84      4.70 o 
  12   2   4       82.12       98.31      6.60 o 
  13   2   4        1.79        1.56      3.92 o 
 -12   3   4       16.46       21.29      6.29 o 
 -11   3   4      105.03      102.12      8.53 o 
 -10   3   4       12.92       13.58      4.84 o 
  -9   3   4      233.17      225.57     10.39 o 
  -8   3   4     1111.68     1031.25     20.94 o 
  -7   3   4        1.92       -1.38      4.61 o 
  -6   3   4       26.83       33.85      8.09 o 
  -5   3   4      293.86      275.61      5.89 o 
  -4   3   4        4.37        3.26      1.65 o 
  -3   3   4     1163.33     1122.69     12.25 o 
  -2   3   4      227.81      240.04      5.38 o 
  -1   3   4      552.39      540.13      7.20 o 
   0   3   4     1160.71     1286.82     12.65 o 
   1   3   4     1034.62     1024.53     12.10 o 
   2   3   4      341.86      361.23      9.22 o 
   3   3   4     1261.19     1245.42     19.21 o 
   4   3   4       17.58       15.27      3.31 o 
   5   3   4      549.79      576.69     10.72 o 
   6   3   4       20.85       19.97      3.17 o 
   7   3   4      298.46      279.54     11.94 o 
   8   3   4       84.47       79.65      5.10 o 
   9   3   4      112.15      121.17      6.42 o 
  10   3   4        7.66       -1.87      3.72 o 
  11   3   4       87.12       77.35      5.99 o 
  12   3   4        0.01        0.28      3.70 o 
 -10   4   4      100.22      102.72     11.74 o 
  -9   4   4       64.10       76.77      7.74 o 
  -8   4   4       14.24        8.53      4.46 o 
  -7   4   4       74.59       82.91      7.15 o 
  -6   4   4      101.16      101.96     19.49 o 
  -5   4   4      102.86      112.73      5.79 o 
  -4   4   4      111.31      106.02      5.27 o 
  -3   4   4       24.25       25.17      2.69 o 
  -2   4   4      646.69      656.06     10.08 o 
  -1   4   4        5.95        5.08      2.38 o 
   0   4   4      741.36      720.66     10.96 o 
   1   4   4       99.45      116.69      5.22 o 
   2   4   4     1103.86     1068.30     18.54 o 
   3   4   4        0.89        0.95      2.97 o 
   4   4   4       64.84       63.30      5.49 o 
   5   4   4       45.57       43.47      5.27 o 
   6   4   4       11.51       14.05      4.49 o 
   7   4   4        7.10        6.91      4.41 o 
   8   4   4      273.10      271.44     11.54 o 
   9   4   4        2.80        5.33      4.71 o 
  10   4   4      133.96      140.40      9.74 o 
  -8   5   4        5.59        0.10      4.72 o 
  -7   5   4      106.73      104.96      8.46 o 
  -6   5   4        0.31       -2.74      3.92 o 
  -5   5   4      274.05      275.92     11.65 o 
  -4   5   4       85.63       76.00      5.46 o 
  -3   5   4      145.23      154.93      6.87 o 
  -2   5   4        6.22        4.60      2.97 o 
  -1   5   4       48.61       54.26      5.48 o 
   0   5   4       25.14       26.79      4.65 o 
   1   5   4      114.70      103.88      7.16 o 
   2   5   4        0.27        3.01      2.94 o 
   3   5   4      105.44      120.76      7.66 o 
   4   5   4        5.08       10.43      4.38 o 
   5   5   4      613.87      599.71     16.27 o 
   6   5   4        0.01       -5.96      3.97 o 
   7   5   4      175.92      160.99      9.91 o 
   8   5   4        0.54        5.03      5.08 o 
  -5   6   4        0.20        0.79      5.02 o 
  -4   6   4       91.45       92.11     12.17 o 
  -3   6   4        0.58        1.94      4.97 o 
  -2   6   4      127.13      118.96      8.84 o 
  -1   6   4        1.32        0.05      4.56 o 
   0   6   4      179.94      205.43     10.83 o 
   1   6   4        0.02        6.37      6.88 o 
   2   6   4      237.70      243.60     11.28 o 
   3   6   4        3.01        8.76      4.61 o 
   4   6   4      157.64      163.30      9.98 o 
 -11   0   5      314.18      319.04     11.04 o 
  -9   0   5     1034.65     1089.05     18.95 o 
  -7   0   5      257.75      274.29     10.49 o 
  -5   0   5      989.12     1084.00     15.55 o 
  -3   0   5      125.79      149.11      6.80 o 
  -1   0   5      844.88      875.77     17.41 o 
   1   0   5     6876.33     6861.89     52.54 o 
   3   0   5      138.90      147.62      7.62 o 
   5   0   5      454.25      477.90      7.06 o 
   7   0   5      691.66      670.43     12.62 o 
   9   0   5     1034.10      999.09     22.72 o 
  11   0   5       67.12       73.92     10.23 o 
  13   0   5       61.51       55.20     10.99 o 
 -13   1   5       10.75       10.24      5.19 o 
 -12   1   5      299.40      293.61     20.94 o 
 -11   1   5      220.92      227.09     17.94 o 
 -10   1   5      290.62      316.28      8.60 o 
  -9   1   5       14.24       12.66      2.60 o 
  -8   1   5      599.76      617.66      9.13 o 
  -7   1   5      132.60      134.33      4.27 o 
  -6   1   5     1072.25     1071.17     11.45 o 
  -5   1   5      538.49      547.95      9.64 o 
  -4   1   5       16.48       23.21      2.08 o 
  -3   1   5      142.29      155.70      2.76 o 
  -2   1   5      481.82      491.39      8.89 o 
  -1   1   5      525.26      529.20      5.62 o 
   0   1   5        8.98        5.07      1.11 o 
   1   1   5        5.78        7.09      1.07 o 
   2   1   5      371.41      381.34      4.62 o 
   3   1   5      396.68      396.30      4.47 o 
   4   1   5     3460.98     3491.36     23.26 o 
   5   1   5        0.03        0.44      1.17 o 
   6   1   5      569.96      523.51      7.20 o 
   7   1   5       28.46       28.21      3.99 o 
   8   1   5        5.16        3.67      2.58 o 
   9   1   5       25.85       30.28      3.70 o 
  10   1   5      334.57      326.31      9.29 o 
  11   1   5      313.35      342.41     10.04 o 
  12   1   5      636.14      668.69     18.48 o 
  13   1   5       32.56       20.95      6.50 o 
 -13   2   5       91.50       94.13     12.35 o 
 -12   2   5        3.51       -0.70      4.34 o 
 -11   2   5       26.21       29.67      5.62 o 
 -10   2   5      227.15      230.37     10.36 o 
  -9   2   5      430.25      403.08     23.25 o 
  -8   2   5        0.17        3.83      2.75 o 
  -7   2   5      147.79      149.07      4.83 o 
  -6   2   5        8.16        6.66      2.29 o 
  -5   2   5      478.97      512.91      7.77 o 
  -4   2   5      343.45      348.05      6.08 o 
  -3   2   5     1135.46     1110.40     13.21 o 
  -2   2   5     1310.72     1409.27     18.58 o 
  -1   2   5        3.55        7.36      1.74 o 
   0   2   5      404.62      415.08      5.60 o 
   1   2   5      257.25      230.36      4.20 o 
   2   2   5     1071.59     1137.84     10.90 o 
   3   2   5     1181.58     1153.87      9.98 o 
   4   2   5      170.03      160.63      5.26 o 
   5   2   5     1075.83     1064.37     14.22 o 
   6   2   5      216.93      227.99      6.79 o 
   7   2   5     1367.60     1322.88     17.71 o 
   8   2   5       93.37       87.57      5.15 o 
   9   2   5      469.39      467.66     14.31 o 
  10   2   5        0.13       -0.72      4.09 o 
  11   2   5      139.44      132.03     10.07 o 
  12   2   5        1.51       -1.92      3.68 o 
 -12   3   5       70.18       78.02      8.44 o 
 -11   3   5        1.39        3.32      7.24 o 
 -10   3   5       27.33       39.94      6.03 o 
  -9   3   5        9.71        1.48      4.24 o 
  -8   3   5       97.07       83.72      6.82 o 
  -7   3   5     2125.79     2098.07     24.76 o 
  -6   3   5      872.71      855.80     22.07 o 
  -5   3   5       56.26       44.85      3.60 o 
  -4   3   5      743.75      725.69      9.81 o 
  -3   3   5      101.50      110.55      4.01 o 
  -2   3   5      479.14      495.30      6.79 o 
  -1   3   5      165.08      170.88      4.10 o 
   0   3   5     2342.19     2388.20     20.06 o 
   1   3   5     1302.02     1344.52     13.24 o 
   2   3   5      970.81      984.08     10.72 o 
   3   3   5       56.82       63.26      3.87 o 
   4   3   5      314.59      335.31     11.52 o 
   5   3   5      116.86      103.68      5.03 o 
   6   3   5      356.20      347.21      8.76 o 
   7   3   5        6.46       10.98      3.18 o 
   8   3   5      174.20      179.43      7.30 o 
   9   3   5      174.01      154.93      8.74 o 
  10   3   5      175.11      203.43      9.03 o 
  11   3   5        0.83       -0.84      4.16 o 
 -10   4   5       17.82        5.57      5.20 o 
  -9   4   5      123.85      129.39      9.25 o 
  -8   4   5       97.81       89.02      7.68 o 
  -7   4   5       68.49       78.05      7.18 o 
  -6   4   5      160.41      155.03     11.08 o 
  -5   4   5       81.36       97.46      8.11 o 
  -4   4   5      204.42      211.87     11.53 o 
  -3   4   5     1505.68     1491.37     16.35 o 
  -2   4   5      198.24      184.60     11.16 o 
  -1   4   5     1660.86     1602.57     19.14 o 
   0   4   5      141.10      156.87      6.42 o 
   1   4   5      362.58      355.96      8.35 o 
   2   4   5       50.80       58.80      4.22 o 
   3   4   5      415.75      426.14     13.98 o 
   4   4   5       35.87       39.84      5.06 o 
   5   4   5      155.47      156.48      8.40 o 
   6   4   5       94.00       84.26      6.69 o 
   7   4   5      182.71      186.34      9.70 o 
   8   4   5        0.18       -5.70      3.80 o 
   9   4   5      154.37      156.48     11.74 o 
  10   4   5        1.64        3.37      3.73 o 
  -8   5   5       76.04       75.61      9.90 o 
  -7   5   5       35.24       45.82      6.73 o 
  -6   5   5      255.54      270.82     12.20 o 
  -5   5   5        2.76       -1.15      7.75 o 
  -4   5   5      179.14      174.17     13.14 o 
  -3   5   5      184.32      171.27      7.40 o 
  -2   5   5       51.33       52.52      4.71 o 
  -1   5   5        8.16        3.57      3.82 o 
   0   5   5      396.75      394.85     26.54 o 
   1   5   5        4.71        2.23      3.80 o 
   2   5   5      315.22      327.75     14.32 o 
   3   5   5       79.82       77.58      5.59 o 
   4   5   5      303.28      306.42     11.10 o 
   5   5   5        4.76       -1.68      4.35 o 
   6   5   5      323.78      312.57     13.81 o 
   7   5   5        2.13       -4.25      4.63 o 
   8   5   5      114.87      125.23     14.76 o 
  -4   6   5       13.53       26.72      9.33 o 
  -3   6   5      202.72      225.51     11.79 o 
  -2   6   5        8.93        6.08      5.06 o 
  -1   6   5      124.90      139.74      9.53 o 
   0   6   5        6.73        3.46      7.21 o 
   1   6   5       97.38       84.53     11.51 o 
   2   6   5        0.03       -1.22      4.33 o 
   3   6   5      282.18      274.20     12.35 o 
   4   6   5       13.48       12.28      7.32 o 
 -12   0   6      280.51      283.63     15.56 o 
 -10   0   6      208.28      203.86     24.27 o 
  -8   0   6       65.20       58.77      4.77 o 
  -6   0   6      874.79      885.13     27.68 o 
  -4   0   6      828.71      833.14     17.07 o 
  -2   0   6     2250.81     2218.29     35.72 o 
   0   0   6     4542.04     4534.64     39.33 o 
   2   0   6      447.49      560.64      7.51 o 
   4   0   6      332.50      293.83      5.44 o 
   6   0   6     2095.72     2114.19     20.57 o 
   8   0   6      874.80      832.47     15.36 o 
  10   0   6      794.42      785.93     26.17 o 
  12   0   6      379.54      392.29     20.62 o 
 -13   1   6        5.94        9.60      5.00 o 
 -12   1   6       18.94       20.28      5.26 o 
 -11   1   6      245.76      264.62     10.72 o 
 -10   1   6       48.33       55.59      4.52 o 
  -9   1   6      534.67      529.36     10.68 o 
  -8   1   6        1.14       -2.14      2.29 o 
  -7   1   6      136.98      126.41      6.59 o 
  -6   1   6       58.22       56.66      2.74 o 
  -5   1   6       32.94       44.81      2.09 o 
  -4   1   6      379.33      395.66      5.03 o 
  -3   1   6      494.93      471.79      5.65 o 
  -2   1   6        0.01        0.38      1.55 o 
  -1   1   6      869.86      880.04     17.60 o 
   0   1   6      399.19      413.76      5.35 o 
   1   1   6     1684.91     1678.64     12.63 o 
   2   1   6      597.11      605.99      6.35 o 
   3   1   6     3176.61     3213.02     21.72 o 
   4   1   6     1113.91     1131.91     10.02 o 
   5   1   6      136.92      130.65      3.35 o 
   6   1   6        3.76        1.18      2.03 o 
   7   1   6      707.48      699.77      9.81 o 
   8   1   6      199.87      206.36     12.53 o 
   9   1   6      977.01      958.76     15.38 o 
  10   1   6      104.34      108.04      5.80 o 
  11   1   6      366.11      369.98     10.47 o 
  12   1   6      200.96      224.95     11.75 o 
  13   1   6      120.18      110.80      9.36 o 
 -12   2   6      163.32      172.45     10.09 o 
 -11   2   6       34.65       30.71     10.56 o 
 -10   2   6       83.84       81.74      9.60 o 
  -9   2   6       95.64       91.25      6.91 o 
  -8   2   6       15.11       18.43      3.30 o 
  -7   2   6        0.11        0.35      2.03 o 
  -6   2   6      403.41      392.63      8.97 o 
  -5   2   6      135.51      138.58      5.25 o 
  -4   2   6     1384.05     1378.07     14.11 o 
  -3   2   6     1112.39     1148.50     14.02 o 
  -1   2   6        4.65        3.79      1.12 o 
   0   2   6      205.52      188.27      3.82 o 
   1   2   6       53.33       63.22      3.37 o 
   2   2   6     1097.56     1061.74     12.24 o 
   3   2   6       78.02       88.01      2.70 o 
   4   2   6     1735.75     1706.22     16.63 o 
   5   2   6      171.27      163.28      4.85 o 
   6   2   6     1731.93     1634.07     19.82 o 
   7   2   6      451.04      443.66      9.80 o 
   8   2   6      248.41      243.97      7.81 o 
   9   2   6        2.74        0.05      3.02 o 
  10   2   6       50.74       48.49      4.86 o 
  11   2   6       81.55       78.47      5.94 o 
  12   2   6       63.11       75.46      6.21 o 
 -12   3   6        0.90        8.25      9.17 o 
 -11   3   6       34.45       31.90      6.39 o 
 -10   3   6       33.67       32.84      5.97 o 
  -9   3   6      538.59      544.14     15.86 o 
  -8   3   6       46.14       47.96      5.88 o 
  -7   3   6      652.55      624.64     12.31 o 
  -6   3   6        0.21       -0.32      2.11 o 
  -5   3   6      228.94      230.37      8.09 o 
  -4   3   6       73.69       73.68      4.60 o 
  -3   3   6      742.65      759.66     15.48 o 
  -2   3   6      178.73      196.81      5.67 o 
  -1   3   6     1381.27     1356.14     14.95 o 
   0   3   6      494.81      539.66      7.49 o 
   1   3   6      402.03      382.64      7.95 o 
   2   3   6       31.79       36.73      3.77 o 
   3   3   6      360.87      322.95     11.21 o 
   4   3   6       13.31       17.60      2.98 o 
   5   3   6      421.70      422.56      8.24 o 
   6   3   6       58.80       55.15      4.41 o 
   7   3   6       92.16       87.43      5.35 o 
   8   3   6       46.38       44.69      4.55 o 
   9   3   6      165.28      169.63      7.44 o 
  10   3   6        3.44       -1.11      3.80 o 
  11   3   6      175.81      187.95      8.56 o 
 -10   4   6      546.72      547.50     32.28 o 
  -9   4   6       14.60       15.81     12.09 o 
  -8   4   6      127.08      136.80     12.31 o 
  -7   4   6        0.28        1.86      3.90 o 
  -6   4   6      737.69      720.52     13.84 o 
  -5   4   6       11.07        8.84      3.17 o 
  -4   4   6      546.93      539.70     13.66 o 
  -3   4   6       28.05       24.85      3.07 o 
  -2   4   6      796.37      796.84     12.82 o 
  -1   4   6       16.19       12.95      2.81 o 
   0   4   6      459.66      458.59     10.33 o 
   1   4   6       21.21       21.59      4.26 o 
   2   4   6      675.15      690.24     18.56 o 
   3   4   6      134.34      142.31      7.88 o 
   4   4   6      172.93      177.27      6.91 o 
   5   4   6       21.31       17.18      3.66 o 
   6   4   6      136.35      161.18     10.04 o 
   7   4   6       72.98       59.05      6.50 o 
   8   4   6      164.30      181.85     19.70 o 
   9   4   6       18.92       18.63      6.83 o 
  10   4   6        2.28        7.16      4.27 o 
  -8   5   6        0.38       -3.07      4.64 o 
  -7   5   6      198.22      197.24     19.94 o 
  -6   5   6       22.19        8.79      6.23 o 
  -5   5   6      271.09      296.58      9.73 o 
  -4   5   6       20.01       16.70      3.88 o 
  -3   5   6      201.30      207.35      7.91 o 
  -2   5   6        0.90        1.21      2.77 o 
  -1   5   6      237.48      223.49      9.74 o 
   0   5   6       52.06       52.98     11.18 o 
   1   5   6      317.34      313.63     11.75 o 
   2   5   6       74.62       66.78      6.71 o 
   3   5   6      213.47      232.13     13.26 o 
   4   5   6       63.39       48.43      6.28 o 
   5   5   6      246.39      256.80     16.73 o 
   6   5   6        5.43        4.57      3.76 o 
   7   5   6       28.13       29.41      5.05 o 
   8   5   6        0.33       -4.16      4.57 o 
  -4   6   6      117.51      128.36     14.36 o 
  -3   6   6        4.89       -3.23      4.67 o 
  -2   6   6       98.19      102.22      8.90 o 
  -1   6   6       16.60       20.64      6.65 o 
   0   6   6       55.67       28.54      9.33 o 
   1   6   6        1.54       -3.17      4.47 o 
   2   6   6       99.60      104.05     23.33 o 
   3   6   6       13.22        3.15      6.92 o 
 -11   0   7      174.24      178.55     12.51 o 
  -9   0   7      271.61      271.05      9.37 o 
  -7   0   7       10.30       14.33      2.95 o 
  -5   0   7     2936.14     3052.82     51.84 o 
  -3   0   7      921.08      853.65     19.59 o 
  -1   0   7     1418.47     1395.06     18.36 o 
   1   0   7     9910.00    10220.48     77.78 o 
   3   0   7     1155.30     1137.06     18.33 o 
   5   0   7     1775.32     1816.30     25.25 o 
   7   0   7     1456.38     1455.52     21.27 o 
   9   0   7     3751.83     3746.03     66.63 o 
  11   0   7      290.99      279.19     16.65 o 
  13   0   7       26.98       32.13      9.85 o 
 -13   1   7       66.72       71.28     10.83 o 
 -12   1   7        1.28        1.13      4.17 o 
 -11   1   7       11.10       10.32      4.38 o 
 -10   1   7      199.43      197.55     15.02 o 
  -9   1   7        1.29       -0.81      2.51 o 
  -8   1   7      602.75      600.58     23.58 o 
  -7   1   7       15.06       19.25      2.90 o 
  -6   1   7      338.11      328.34      5.95 o 
  -5   1   7       22.93       33.76      1.97 o 
  -4   1   7      358.48      322.67      4.66 o 
  -3   1   7      312.32      343.50      4.94 o 
  -2   1   7     4230.14     4256.18     44.90 o 
  -1   1   7       14.56       18.33      1.87 o 
   0   1   7      635.82      630.37      7.29 o 
   1   1   7     1171.02     1243.65     10.43 o 
   2   1   7     1363.17     1366.28     11.34 o 
   3   1   7     1159.16     1180.76     10.41 o 
   4   1   7     4000.11     3992.36     26.77 o 
   5   1   7       15.02       20.37      1.79 o 
   6   1   7     2303.41     2288.78     17.94 o 
   7   1   7      149.56      157.57      5.04 o 
   8   1   7      400.57      390.79      9.46 o 
   9   1   7       10.02       10.08      3.29 o 
  10   1   7       35.03       37.45      4.40 o 
  11   1   7       24.94       30.10      4.51 o 
  12   1   7      233.08      241.70     12.09 o 
 -12   2   7        0.48       -0.73      4.47 o 
 -11   2   7       27.45       27.17      5.71 o 
 -10   2   7       40.78       32.23      7.20 o 
  -9   2   7       28.57       29.39      4.95 o 
  -8   2   7      210.05      196.48      7.09 o 
  -7   2   7      761.76      749.40     11.02 o 
  -6   2   7      374.17      355.75      7.12 o 
  -5   2   7      998.73      987.63     12.08 o 
  -4   2   7       57.23       64.61      3.16 o 
  -3   2   7      270.65      284.47      8.07 o 
  -2   2   7       44.27       43.18      3.00 o 
  -1   2   7      382.08      371.16      5.15 o 
   1   2   7     1346.27     1332.34     12.71 o 
   2   2   7       54.64       47.33      2.46 o 
   3   2   7     1455.43     1388.74     13.47 o 
   4   2   7        2.19        4.38      1.77 o 
   5   2   7      459.05      432.04      6.98 o 
   6   2   7       72.47       72.92      5.01 o 
   7   2   7      323.49      339.48      7.56 o 
   8   2   7       48.80       51.22      3.79 o 
   9   2   7        5.12       12.28      3.04 o 
  10   2   7       28.06       32.74      6.93 o 
  11   2   7      186.14      189.87      8.33 o 
  12   2   7       24.05       25.75      4.95 o 
 -11   3   7       39.03       37.48      6.66 o 
 -10   3   7      322.86      298.09     12.25 o 
  -9   3   7      197.62      176.41      9.53 o 
  -8   3   7      163.17      166.18      9.26 o 
  -7   3   7        4.89       -1.87      2.84 o 
  -6   3   7       13.27       12.58      2.65 o 
  -5   3   7      185.54      212.81      5.91 o 
  -4   3   7      577.45      571.35      9.21 o 
  -3   3   7      494.79      488.89     17.76 o 
  -2   3   7      594.68      568.98      9.99 o 
  -1   3   7      200.29      220.69      7.19 o 
   0   3   7      697.06      708.29      8.91 o 
   1   3   7       73.24       67.76      3.02 o 
   2   3   7      759.33      805.32     12.55 o 
   3   3   7       53.03       52.75      3.76 o 
   4   3   7      187.80      180.64      6.39 o 
   5   3   7        1.69        1.73      2.50 o 
   6   3   7      129.62      123.66      5.06 o 
   7   3   7       31.79       34.06      3.47 o 
   8   3   7      562.97      560.73     10.69 o 
   9   3   7       36.99       37.05      3.96 o 
  10   3   7      174.52      165.12      6.73 o 
  11   3   7       13.88       18.38      4.63 o 
 -10   4   7       17.55       19.35      6.91 o 
  -9   4   7      299.05      269.75     15.94 o 
  -8   4   7        0.12       -4.07      4.17 o 
  -7   4   7      288.91      280.30     11.84 o 
  -6   4   7       49.11       47.00      4.68 o 
  -5   4   7      127.44      137.15      6.43 o 
  -4   4   7       13.14       14.09      2.77 o 
  -3   4   7      172.27      160.83      6.30 o 
  -2   4   7        0.38       -0.50      2.47 o 
  -1   4   7      834.99      824.42     13.78 o 
   0   4   7      127.27      108.39      6.74 o 
   1   4   7      290.60      279.43     10.31 o 
   2   4   7      141.88      159.08      8.44 o 
   3   4   7      282.51      268.82      8.12 o 
   4   4   7        0.53        0.76      2.90 o 
   5   4   7      488.28      498.37     10.41 o 
   6   4   7       52.11       46.62      5.02 o 
   7   4   7       12.91       16.36      4.03 o 
   8   4   7        1.88       -1.38      3.70 o 
   9   4   7      122.34      128.59      8.06 o 
  -7   5   7        2.51       -3.30      4.41 o 
  -6   5   7      122.64      114.73      8.83 o 
  -5   5   7       19.07       19.39      6.52 o 
  -4   5   7      311.97      314.39     10.64 o 
  -3   5   7        1.18        2.84      3.24 o 
  -2   5   7       84.22       87.47      6.84 o 
  -1   5   7       33.11       32.24      5.30 o 
   0   5   7      387.86      398.85     13.16 o 
   1   5   7       45.95       38.96      9.63 o 
   2   5   7      219.15      230.36     10.89 o 
   3   5   7       22.77       14.44      8.38 o 
   4   5   7       10.83       12.17      4.71 o 
   5   5   7        0.03        1.27      4.23 o 
   6   5   7       33.51       35.69      5.21 o 
   7   5   7        1.34        1.81      5.59 o 
  -3   6   7       65.24       52.52      7.33 o 
  -2   6   7       21.26       27.99      7.90 o 
  -1   6   7       25.96       27.05      6.03 o 
   0   6   7        5.24       -3.43      6.94 o 
   1   6   7       12.97        5.90      8.72 o 
   2   6   7       37.78       45.78      7.00 o 
 -12   0   8      151.14      168.95     13.22 o 
 -10   0   8      153.91      161.12     11.75 o 
  -8   0   8      365.72      368.74     10.35 o 
  -6   0   8       21.55       20.64      3.09 o 
  -4   0   8      589.17      592.94     11.30 o 
  -2   0   8     1817.34     1801.30     32.43 o 
   0   0   8     5609.51     5702.13     64.18 o 
   2   0   8     9874.18    10458.73     80.30 o 
   4   0   8      887.76      851.35     11.05 o 
   6   0   8      325.34      315.43      9.07 o 
   8   0   8      489.34      478.15     11.83 o 
  10   0   8     2065.36     2041.50     46.22 o 
  12   0   8        3.95       -5.06      6.94 o 
 -13   1   8       10.36       14.26      7.48 o 
 -12   1   8      116.26      113.66      8.16 o 
 -11   1   8      165.51      183.48      7.57 o 
 -10   1   8        4.11        3.59      3.07 o 
  -9   1   8      202.61      206.55      7.85 o 
  -8   1   8        0.01       -0.45      2.60 o 
  -7   1   8      623.59      643.92     12.98 o 
  -6   1   8        9.64       12.73      2.63 o 
  -5   1   8      974.44      953.68     11.60 o 
  -4   1   8     1057.49     1112.26     10.18 o 
  -3   1   8      974.36      903.78     12.90 o 
  -2   1   8       21.37       28.03      2.66 o 
  -1   1   8     2824.40     2792.38     32.46 o 
   0   1   8     1838.64     1907.70     16.25 o 
   1   1   8     1102.61     1088.57     10.99 o 
   2   1   8       60.53       71.03      2.50 o 
   3   1   8      764.40      750.65      8.06 o 
   4   1   8        2.14        2.81      1.33 o 
   5   1   8     2139.87     2190.29     17.29 o 
   6   1   8      466.67      483.06      6.80 o 
   7   1   8     1459.27     1484.58     16.14 o 
   8   1   8      160.60      145.65      6.27 o 
   9   1   8        5.41       -0.03      2.86 o 
  10   1   8       41.10       39.30      3.73 o 
  11   1   8       31.36       39.99      6.56 o 
  12   1   8       14.88        9.19      7.52 o 
 -12   2   8       24.53       23.50      5.95 o 
 -11   2   8       23.05       27.44      5.76 o 
 -10   2   8      142.22      144.75     13.05 o 
  -9   2   8        0.47        1.71      6.87 o 
  -8   2   8      547.19      576.50     11.70 o 
  -7   2   8       37.50       42.28      3.44 o 
  -6   2   8      600.36      589.52      9.57 o 
  -5   2   8       27.12       30.53      2.86 o 
  -4   2   8     1113.65     1106.74     13.01 o 
  -3   2   8     1019.99     1038.16     14.14 o 
  -2   2   8      570.95      605.65     10.07 o 
  -1   2   8      298.28      321.09      4.92 o 
   0   2   8      329.41      328.65      5.44 o 
   1   2   8       17.00       17.31      1.94 o 
   2   2   8     1299.27     1248.53     12.75 o 
   3   2   8        1.53        3.97      1.47 o 
   4   2   8     1726.40     1660.53     16.95 o 
   5   2   8      153.65      151.09      5.08 o 
   6   2   8       82.55       91.82      4.26 o 
   7   2   8        0.01        0.45      2.03 o 
   8   2   8      273.01      273.94      7.21 o 
   9   2   8       27.38       29.52      4.24 o 
  10   2   8      235.39      248.50     10.46 o 
  11   2   8        0.09       -2.78      3.52 o 
  12   2   8       69.71       70.13      9.75 o 
 -11   3   8       90.09      102.90      8.71 o 
 -10   3   8       32.68       24.57      5.89 o 
  -9   3   8        3.43        5.31      4.54 o 
  -8   3   8       58.97       66.16      9.66 o 
  -7   3   8       78.67       96.34      5.71 o 
  -6   3   8       98.70      101.34      4.66 o 
  -5   3   8      547.87      524.00      9.26 o 
  -4   3   8        0.83        0.76      2.09 o 
  -3   3   8      504.35      494.09      9.79 o 
  -2   3   8       49.20       45.46      4.85 o 
  -1   3   8      778.71      746.15     20.04 o 
   0   3   8      265.73      285.54     12.62 o 
   1   3   8      807.23      811.03     11.13 o 
   2   3   8       16.32       16.25      2.71 o 
   3   3   8      140.27      138.02      5.73 o 
   4   3   8        9.57       11.07      2.93 o 
   5   3   8      895.76      887.56     14.69 o 
   6   3   8       56.67       45.56      3.71 o 
   7   3   8      744.45      751.06     11.03 o 
   8   3   8        0.00       -0.44      2.72 o 
   9   3   8      108.19      107.66      5.56 o 
  10   3   8        2.48       -5.12      3.41 o 
  11   3   8      118.67      120.60      7.54 o 
  -9   4   8        3.21        8.02      5.06 o 
  -8   4   8      145.94      160.96     10.11 o 
  -7   4   8       15.23       14.43      5.06 o 
  -6   4   8       37.10       31.17      4.80 o 
  -5   4   8        7.27        5.59      3.10 o 
  -4   4   8       83.95       81.36      4.38 o 
  -3   4   8      180.54      180.95      6.77 o 
  -2   4   8      914.21      921.70     15.52 o 
  -1   4   8       28.48       22.81      3.42 o 
   0   4   8      464.84      453.02     12.97 o 
   1   4   8        7.14        4.52      4.00 o 
   2   4   8      403.82      419.08     12.92 o 
   3   4   8       33.09       36.88      5.45 o 
   4   4   8      109.26       99.43      9.74 o 
   5   4   8        0.04        1.27      3.04 o 
   6   4   8      428.29      422.25     11.16 o 
   7   4   8        0.18       -3.07      2.86 o 
   8   4   8      448.97      472.85     12.48 o 
   9   4   8       18.57        9.19      4.27 o 
  -7   5   8       53.81       47.82      8.77 o 
  -6   5   8       15.88       11.73      5.22 o 
  -5   5   8      338.53      353.44     10.91 o 
  -4   5   8        0.04       -2.01      3.28 o 
  -3   5   8      186.74      184.67      9.85 o 
  -2   5   8        6.19        1.60      4.04 o 
  -1   5   8       27.15       28.28      5.42 o 
   0   5   8       26.62       28.42      5.39 o 
   1   5   8       99.99       95.88     10.72 o 
   2   5   8       11.53       13.18      4.92 o 
   3   5   8      113.46      125.19     11.35 o 
   4   5   8       15.05        7.48      4.73 o 
   5   5   8       93.19      116.94     12.19 o 
   6   5   8       24.27       22.34      5.95 o 
   7   5   8        1.03        1.14      4.63 o 
  -1   6   8        0.42       -5.93      7.35 o 
   0   6   8       39.87       48.64     10.86 o 
   1   6   8        0.01        2.98      5.06 o 
 -11   0   9      219.12      252.26     15.10 o 
  -9   0   9      187.64      184.19     11.86 o 
  -7   0   9      271.92      292.05     11.81 o 
  -5   0   9      319.70      297.07     18.47 o 
  -3   0   9     2831.82     2747.53     46.66 o 
  -1   0   9     3006.26     2884.66     33.56 o 
   1   0   9     4762.67     4866.91     41.69 o 
   5   0   9      190.38      182.82      5.28 o 
   7   0   9      677.10      665.33     32.06 o 
   9   0   9      477.06      456.19     19.70 o 
  11   0   9      339.14      296.19     17.71 o 
 -12   1   9       10.11       17.98      7.56 o 
 -11   1   9        0.81        1.58      3.42 o 
 -10   1   9        5.54        6.82      3.26 o 
  -9   1   9       47.48       48.73      4.39 o 
  -8   1   9      563.06      554.00     11.10 o 
  -7   1   9       13.06       16.16      3.71 o 
  -6   1   9     1075.28     1077.74     15.21 o 
  -5   1   9      165.51      178.38      5.21 o 
  -4   1   9      210.04      191.22      6.22 o 
  -3   1   9       26.20       29.37      1.92 o 
  -2   1   9     2194.52     2196.54     22.98 o 
  -1   1   9     1237.80     1168.57     14.59 o 
   0   1   9      567.52      561.47      7.45 o 
   1   1   9       28.28       23.65      2.04 o 
   2   1   9      622.94      557.26      6.93 o 
   3   1   9        0.36       -0.14      1.33 o 
   4   1   9     1728.57     1744.05     15.76 o 
   5   1   9       20.25       16.97      1.94 o 
   6   1   9      562.01      521.99      8.74 o 
   7   1   9      984.46      997.41     12.85 o 
   8   1   9      486.53      505.15     11.07 o 
   9   1   9       40.10       36.49      4.23 o 
  10   1   9      188.83      207.59      8.08 o 
  11   1   9       45.23       57.94      7.43 o 
  12   1   9      110.44      114.71      9.43 o 
 -12   2   9        0.04        0.51      4.78 o 
 -11   2   9      441.81      441.88     14.56 o 
 -10   2   9       50.36       43.24     12.39 o 
  -9   2   9      255.29      257.07      8.43 o 
  -8   2   9       54.47       55.08      4.67 o 
  -7   2   9      264.26      273.67     10.52 o 
  -6   2   9       23.75       25.77      3.67 o 
  -5   2   9     1389.16     1394.64     18.27 o 
  -4   2   9      153.32      159.00      7.36 o 
  -3   2   9      456.89      464.64      9.31 o 
  -2   2   9      367.80      400.50     11.70 o 
  -1   2   9      164.17      130.33      5.03 o 
   0   2   9      388.63      378.22      6.16 o 
   1   2   9     1597.77     1587.65     22.08 o 
   2   2   9      148.25      133.43      4.60 o 
   3   2   9      793.05      809.51      9.22 o 
   4   2   9      220.67      213.96      5.69 o 
   5   2   9      643.33      640.52     10.07 o 
   6   2   9      502.18      505.51      9.25 o 
   7   2   9      640.45      625.28     10.62 o 
   8   2   9       50.45       50.27      4.06 o 
   9   2   9      258.81      263.31      8.95 o 
  10   2   9        2.58        2.77      3.48 o 
  11   2   9       76.90       67.21      7.40 o 
 -11   3   9       28.78       25.62      6.27 o 
 -10   3   9       20.39       21.98      5.95 o 
  -9   3   9        7.83       10.75      4.75 o 
  -8   3   9      293.30      310.26     15.77 o 
  -7   3   9       22.14       25.47      3.40 o 
  -6   3   9      313.21      301.60      7.53 o 
  -5   3   9      533.49      505.77      9.39 o 
  -4   3   9      422.24      413.93      9.52 o 
  -3   3   9      230.22      252.16      7.47 o 
  -2   3   9      921.97      960.62     14.43 o 
  -1   3   9        6.22        4.03      2.50 o 
   0   3   9      625.00      608.84     10.87 o 
   1   3   9      130.14      124.94      6.12 o 
   2   3   9      611.19      607.30     10.77 o 
   3   3   9      875.25      854.93     13.67 o 
   4   3   9     1166.92     1193.39     17.26 o 
   5   3   9      137.85      146.62      6.51 o 
   6   3   9      225.62      232.82      7.00 o 
   7   3   9       86.77       76.11      4.71 o 
   8   3   9       31.67       36.18      3.90 o 
   9   3   9        2.32        1.71      3.18 o 
  10   3   9      160.65      175.62      8.49 o 
  -9   4   9       99.84      102.70     11.17 o 
  -8   4   9       95.71       90.51      8.45 o 
  -7   4   9      103.70      113.75      6.80 o 
  -6   4   9        4.24        7.36      3.47 o 
  -5   4   9      120.87      114.17      6.30 o 
  -4   4   9        1.44        2.55      2.54 o 
  -3   4   9      312.81      302.28     15.22 o 
  -2   4   9       95.21       80.47     10.30 o 
  -1   4   9      590.71      570.04     16.94 o 
   0   4   9      158.87      155.43      8.35 o 
   1   4   9      389.67      386.45     12.58 o 
   2   4   9        0.06       -3.59      3.23 o 
   3   4   9      147.93      127.89      8.06 o 
   4   4   9      120.46      127.46      8.84 o 
   5   4   9      101.96       97.04      5.90 o 
   6   4   9       30.84       25.22      4.47 o 
   7   4   9      404.83      406.39     11.55 o 
   8   4   9        0.11       -4.68      3.61 o 
   9   4   9       45.16       41.16      5.66 o 
  -6   5   9      129.15      129.91     18.89 o 
  -5   5   9        3.52        2.74      3.60 o 
  -4   5   9      204.47      233.94      9.11 o 
  -3   5   9        0.04       -2.23      3.08 o 
  -2   5   9        4.49        4.64      4.21 o 
  -1   5   9       24.32       22.55      5.08 o 
   0   5   9       52.62       55.69      6.60 o 
   1   5   9       13.50       14.13      5.05 o 
   2   5   9      228.56      218.23     12.60 o 
   3   5   9        8.47        5.24      5.01 o 
   4   5   9      172.76      170.71     10.47 o 
   5   5   9        0.08       -1.61      4.63 o 
   6   5   9       39.31       47.78      7.29 o 
 -12   0  10       37.29       31.48      8.27 o 
 -10   0  10      140.38      143.30     11.78 o 
  -8   0  10      387.81      424.74     17.71 o 
  -6   0  10      159.46      169.49      6.93 o 
  -4   0  10     1167.85     1201.79     17.78 o 
  -2   0  10     2693.09     2486.98     43.56 o 
   2   0  10     1427.55     1465.51     16.60 o 
   4   0  10      802.13      790.46     11.43 o 
   6   0  10      472.99      455.85     11.35 o 
   8   0  10        2.66       -1.63      5.11 o 
  10   0  10      554.71      545.13     22.66 o 
  12   0  10       20.98       12.90      8.08 o 
 -12   1  10        5.16        1.55      6.72 o 
 -11   1  10       66.33       69.20     13.93 o 
 -10   1  10      116.57      116.37      6.15 o 
  -9   1  10       55.73       54.72      4.61 o 
  -8   1  10      129.24      137.62      6.27 o 
  -7   1  10      516.05      526.06     14.22 o 
  -6   1  10       66.16       73.47      4.50 o 
  -5   1  10     1165.75     1137.93     13.76 o 
  -4   1  10      176.55      158.48      5.95 o 
  -3   1  10      720.82      700.91     11.68 o 
  -2   1  10       92.12      107.97      4.77 o 
  -1   1  10     1657.37     1694.92     19.36 o 
   0   1  10       12.29        8.30      1.66 o 
   1   1  10     1899.50     1881.04     17.12 o 
   2   1  10       37.32       49.16      3.43 o 
   3   1  10      977.38      903.85      9.72 o 
   4   1  10       71.61       78.74      3.07 o 
   5   1  10      537.10      510.21      7.35 o 
   6   1  10        3.02        1.91      2.14 o 
   7   1  10     1751.11     1717.32     23.68 o 
   8   1  10      207.63      209.66      7.64 o 
   9   1  10      301.39      300.64      9.31 o 
  10   1  10        0.78        1.57      3.37 o 
  11   1  10        1.79        2.06      4.83 o 
 -11   2  10        0.01        0.11      4.46 o 
 -10   2  10      112.58       99.13      7.87 o 
  -9   2  10        6.28        3.74      3.85 o 
  -8   2  10      421.95      399.71     10.26 o 
  -7   2  10       82.60       92.45      6.96 o 
  -6   2  10      536.47      540.69     10.57 o 
  -5   2  10       18.66       23.89      4.70 o 
  -4   2  10      982.80      975.96     14.78 o 
  -3   2  10      103.38      103.77      4.98 o 
  -2   2  10      600.16      595.84     10.83 o 
  -1   2  10        1.82        2.00      2.20 o 
   0   2  10     1383.08     1342.77     17.00 o 
   1   2  10      230.85      215.23      5.16 o 
   2   2  10      774.05      779.35     10.12 o 
   3   2  10       93.79       92.62      3.78 o 
   4   2  10     3595.20     3596.78     33.74 o 
   5   2  10      149.54      156.35      5.47 o 
   6   2  10      681.71      655.39     14.81 o 
   7   2  10        6.84        5.17      3.41 o 
   8   2  10       92.84      100.84      5.06 o 
   9   2  10       15.95       18.43      4.17 o 
  10   2  10      144.35      164.47      7.97 o 
  11   2  10        5.15        9.71      4.21 o 
 -10   3  10       16.88       21.41      7.59 o 
  -9   3  10      263.53      281.06     12.30 o 
  -8   3  10        0.03        1.71      3.35 o 
  -7   3  10      130.27      134.87      9.53 o 
  -6   3  10       38.58       37.55      3.69 o 
  -5   3  10      324.35      296.52     10.30 o 
  -4   3  10      303.45      283.51      8.37 o 
  -3   3  10      678.43      697.08     12.62 o 
  -2   3  10      122.06      125.10      7.73 o 
  -1   3  10      447.03      460.69      9.94 o 
   0   3  10       12.42       14.46      3.02 o 
   1   3  10      883.29      890.98     16.49 o 
   2   3  10      165.59      167.00      8.12 o 
   3   3  10      265.90      265.00      7.81 o 
   4   3  10      524.32      530.99     11.85 o 
   5   3  10        4.21        5.78      3.05 o 
   6   3  10        0.03       -0.43      2.67 o 
   7   3  10       71.61       74.22      4.84 o 
   8   3  10       24.52       26.14      3.89 o 
   9   3  10      255.77      297.02      9.48 o 
  10   3  10       82.68       92.47     10.12 o 
  -9   4  10       13.45       12.15      5.64 o 
  -8   4  10       14.45       10.05      7.50 o 
  -7   4  10       69.75       73.43      6.06 o 
  -6   4  10      198.18      206.50      8.50 o 
  -5   4  10        0.25        0.21      2.65 o 
  -4   4  10       39.57       48.07      5.44 o 
  -3   4  10        5.04        5.01      3.13 o 
  -2   4  10      515.64      521.16     11.29 o 
  -1   4  10        3.39        0.29      2.72 o 
   0   4  10      145.88      138.32      8.13 o 
   1   4  10       89.11       82.20      7.43 o 
   2   4  10       17.87       26.45      5.19 o 
   3   4  10       71.56       63.71      6.48 o 
   4   4  10       25.88       29.20      5.37 o 
   5   4  10      169.63      173.34      9.94 o 
   6   4  10      134.30      143.16     13.82 o 
   7   4  10       11.14        3.40      3.76 o 
   8   4  10       34.39       34.32      5.28 o 
  -6   5  10        3.50        5.61      4.25 o 
  -5   5  10        6.03        9.38      4.05 o 
  -4   5  10        1.00        2.58      3.78 o 
  -3   5  10       39.34       31.94      5.97 o 
  -2   5  10        0.48        0.05      4.11 o 
  -1   5  10       20.56       31.67      5.88 o 
   0   5  10       51.22       35.65      7.07 o 
   1   5  10      166.74      166.76     14.92 o 
   2   5  10        0.04       -1.35      4.29 o 
   3   5  10      244.52      231.79     12.50 o 
   4   5  10        0.30        4.94      7.81 o 
   5   5  10       71.54       78.94      8.48 o 
 -11   0  11      119.23       98.57     10.99 o 
  -9   0  11      312.11      309.93     15.83 o 
  -7   0  11      692.65      623.29     21.52 o 
  -5   0  11     1221.20     1180.36     18.56 o 
  -3   0  11      411.83      365.16     14.47 o 
  -1   0  11     1538.26     1477.24     22.15 o 
   1   0  11      788.34      717.40     10.87 o 
   3   0  11      689.99      713.79     11.12 o 
   5   0  11      172.76      182.22      5.87 o 
   7   0  11      176.50      186.25     11.17 o 
   9   0  11       46.63       50.49      9.22 o 
  11   0  11      196.50      202.88     16.05 o 
 -12   1  11       61.14       53.00     10.07 o 
 -11   1  11       18.43       20.14      5.28 o 
 -10   1  11      372.12      381.95     14.28 o 
  -9   1  11       97.66       97.18      8.35 o 
  -8   1  11      321.73      335.47     12.83 o 
  -7   1  11        2.72        4.31      3.01 o 
  -6   1  11      388.38      379.64      9.13 o 
  -5   1  11       20.47       22.79      3.24 o 
  -4   1  11      773.95      825.63     13.70 o 
  -3   1  11        1.62        0.57      2.21 o 
  -2   1  11     2534.52     2472.67     26.35 o 
  -1   1  11        0.69        0.86      2.19 o 
   0   1  11     2202.80     2215.23     19.69 o 
   1   1  11       30.60       38.76      2.68 o 
   2   1  11     1069.26     1025.21     10.69 o 
   3   1  11        1.24        1.86      1.64 o 
   4   1  11      381.38      364.32      7.62 o 
   5   1  11        0.51       -1.48      1.68 o 
   6   1  11      115.25      101.70      4.48 o 
   7   1  11      100.66       95.20      5.40 o 
   8   1  11      533.06      539.69     11.90 o 
   9   1  11       11.21       11.06      5.01 o 
  10   1  11       58.43       59.42      7.24 o 
  11   1  11       35.47       30.84      6.50 o 
 -11   2  11        7.58        2.05      4.79 o 
 -10   2  11        0.11       -0.90      4.13 o 
  -9   2  11      117.95      127.59      6.73 o 
  -8   2  11       33.33       28.79      4.26 o 
  -7   2  11      699.12      676.57     13.80 o 
  -6   2  11       27.66       24.39      3.32 o 
  -5   2  11     1024.35     1015.19     13.81 o 
  -4   2  11       10.89        9.95      3.24 o 
  -3   2  11     1414.56     1425.59     18.94 o 
  -2   2  11       37.53       43.38      3.76 o 
  -1   2  11       90.28       90.59      4.73 o 
   0   2  11       12.42       13.00      2.79 o 
   1   2  11     1759.50     1709.36     16.84 o 
   2   2  11       30.17       29.58      2.78 o 
   3   2  11     1675.47     1628.38     16.69 o 
   4   2  11      753.65      736.77     11.05 o 
   5   2  11     1837.00     1894.16     20.07 o 
   6   2  11       78.63       73.85      4.39 o 
   7   2  11        1.62       -1.55      2.32 o 
   8   2  11        0.40       -2.03      3.02 o 
   9   2  11      125.17      133.32      9.84 o 
  10   2  11        4.73       -1.37      3.70 o 
 -10   3  11      100.04       94.75      8.60 o 
  -9   3  11       11.19        5.71      4.62 o 
  -8   3  11       98.45      111.16     10.41 o 
  -7   3  11       36.00       35.44      3.87 o 
  -6   3  11      239.21      231.93      7.22 o 
  -5   3  11      250.38      234.47      7.06 o 
  -4   3  11      254.26      253.57      8.25 o 
  -3   3  11       33.65       29.69      3.78 o 
  -2   3  11      343.16      358.64      9.27 o 
  -1   3  11       46.42       38.53      3.85 o 
   0   3  11      500.93      510.98     10.64 o 
   1   3  11      532.20      541.26     18.05 o 
   2   3  11       45.04       45.20      8.50 o 
   3   3  11       91.61       91.40     10.46 o 
   4   3  11        5.33        6.67      4.51 o 
   5   3  11       19.67       14.32      3.82 o 
   6   3  11      602.36      616.16     12.97 o 
   7   3  11       63.81       69.92      4.92 o 
   8   3  11      272.83      282.71      8.48 o 
   9   3  11       19.97       27.77      5.09 o 
  -8   4  11       26.95       27.80      6.47 o 
  -7   4  11       17.99       15.07      4.27 o 
  -6   4  11        0.23       -2.99      3.35 o 
  -5   4  11       42.11       51.15      4.35 o 
  -4   4  11       92.03       81.74      4.93 o 
  -3   4  11       67.68       81.30      5.48 o 
  -2   4  11        0.40       -1.46      2.86 o 
  -1   4  11      231.42      244.88     10.38 o 
   0   4  11       14.42       13.08      4.60 o 
   1   4  11       44.66       46.15      5.84 o 
   2   4  11        0.12       -2.46      3.67 o 
   3   4  11      222.61      240.36     11.09 o 
   4   4  11       16.14       14.99     12.64 o 
   5   4  11        1.47       -0.69      4.56 o 
   6   4  11        8.71       10.31      4.96 o 
   7   4  11      173.67      186.11     10.76 o 
   8   4  11        0.37        0.59      4.06 o 
  -5   5  11        1.36       -2.60      3.69 o 
  -4   5  11       90.10       84.16      6.50 o 
  -3   5  11        5.78        0.87      7.05 o 
  -2   5  11        7.49        3.67      4.64 o 
  -1   5  11        9.83        5.72      6.26 o 
   0   5  11       94.61      108.72      8.71 o 
   1   5  11       25.37       19.89      7.16 o 
   2   5  11      124.11      130.61      9.72 o 
   3   5  11       14.23       10.44      5.66 o 
   4   5  11      140.62      148.02     10.27 o 
 -10   0  12      338.04      351.59     18.15 o 
  -8   0  12      521.33      538.11     20.89 o 
  -6   0  12       65.63       65.73      8.43 o 
  -4   0  12     1193.93     1211.85     29.95 o 
  -2   0  12      779.83      756.09     21.63 o 
   0   0  12      388.93      358.07     10.24 o 
   2   0  12      211.79      223.91      6.44 o 
   4   0  12      149.71      144.08      5.60 o 
   6   0  12       53.80       57.86      5.17 o 
   8   0  12      332.51      300.93     16.35 o 
  10   0  12      203.11      219.23     16.60 o 
 -11   1  12      218.32      222.80     17.11 o 
 -10   1  12       34.43       40.05      5.90 o 
  -9   1  12       87.02      106.43      9.89 o 
  -8   1  12        0.04        1.65      4.01 o 
  -7   1  12      431.50      450.96     10.61 o 
  -6   1  12        0.09       -0.66      2.49 o 
  -5   1  12      699.03      723.75     12.80 o 
  -4   1  12       49.44       38.58      4.08 o 
  -3   1  12      619.17      618.04     14.85 o 
  -2   1  12      388.51      389.24      9.05 o 
  -1   1  12     1618.77     1579.31     19.68 o 
   0   1  12        3.12        7.26      2.03 o 
   1   1  12      184.98      181.76      5.06 o 
   2   1  12       72.74       75.03      3.85 o 
   3   1  12       73.16       83.30      3.46 o 
   4   1  12       10.12        7.60      2.07 o 
   5   1  12      183.68      192.67      5.06 o 
   6   1  12      128.14      124.38      5.10 o 
   7   1  12      168.94      167.52      7.02 o 
   8   1  12        0.02       -2.99      2.99 o 
   9   1  12       55.42       52.57      5.12 o 
  10   1  12       31.64       33.97      7.03 o 
  11   1  12       60.28       61.04     10.87 o 
 -10   2  12       65.23       58.79      6.81 o 
  -9   2  12       18.79       15.59      4.14 o 
  -8   2  12      403.57      392.43     10.81 o 
  -7   2  12       78.27       80.30      8.12 o 
  -6   2  12      680.05      684.15     13.19 o 
  -5   2  12       38.89       39.02      3.66 o 
  -4   2  12      637.44      629.30     12.78 o 
  -3   2  12      265.14      261.85      8.21 o 
  -2   2  12       91.50       86.92      5.09 o 
  -1   2  12      741.91      717.06     12.76 o 
   0   2  12      261.39      248.77      8.92 o 
   1   2  12        1.92        3.53      2.61 o 
   2   2  12     1432.85     1451.38     17.44 o 
   3   2  12        8.91        2.85      2.69 o 
   4   2  12      150.52      152.47      6.75 o 
   5   2  12      183.28      183.63     10.33 o 
   6   2  12      170.48      169.43      6.18 o 
   7   2  12       22.94       21.37      3.42 o 
   8   2  12       44.08       38.28      4.77 o 
   9   2  12       14.37       15.91      4.21 o 
  10   2  12       48.93       45.37      5.46 o 
  -9   3  12      100.59      102.36      8.54 o 
  -8   3  12        0.10       -0.51      3.52 o 
  -7   3  12       76.63       78.73      5.06 o 
  -6   3  12      205.65      193.84      6.89 o 
  -5   3  12       75.16       73.16      4.59 o 
  -4   3  12        9.50        6.54      3.29 o 
  -3   3  12      376.65      372.59      9.84 o 
  -2   3  12        0.51        0.09      2.92 o 
  -1   3  12      386.13      377.56      9.90 o 
   0   3  12      127.35      127.17      5.95 o 
   1   3  12      108.83      108.83     10.84 o 
   2   3  12     2453.72     2373.58     49.41 o 
   3   3  12      394.63      403.53     13.12 o 
   4   3  12       52.85       51.00      6.06 o 
   5   3  12      796.62      821.73     38.65 o 
   6   3  12       75.42       90.44      6.03 o 
   7   3  12      131.59      143.75      6.35 o 
   8   3  12        1.89        2.31      4.93 o 
   9   3  12       95.22      101.55      7.00 o 
  -7   4  12        0.45       -2.32      3.66 o 
  -6   4  12       63.20       78.71      6.22 o 
  -5   4  12        5.58        3.84      3.21 o 
  -4   4  12       38.37       54.14      5.16 o 
  -3   4  12       36.21       40.78      4.69 o 
  -2   4  12       94.82      104.06     10.34 o 
  -1   4  12      102.54      110.52      7.84 o 
   0   4  12      461.60      448.98     14.46 o 
   1   4  12      246.63      271.01     17.22 o 
   2   4  12      398.54      425.23     18.84 o 
   3   4  12      116.11      115.26      8.57 o 
   4   4  12      197.20      195.50     10.68 o 
   5   4  12      127.85      146.49     16.72 o 
   6   4  12       85.59       86.66     16.83 o 
   7   4  12        5.86        8.71      5.41 o 
  -4   5  12       11.36       19.75      6.07 o 
  -3   5  12       97.00       98.89     13.44 o 
  -2   5  12      167.26      161.82     10.07 o 
  -1   5  12       57.03       80.23     22.59 o 
   0   5  12       25.58       18.38      5.89 o 
   1   5  12      125.89      128.52      9.75 o 
   2   5  12       13.05        8.10      5.61 o 
   3   5  12      174.52      184.03     11.33 o 
 -11   0  13      105.58       98.27     11.67 o 
  -9   0  13       42.04       46.55      8.46 o 
  -7   0  13      129.44      132.33     11.86 o 
  -5   0  13     1489.14     1431.08     34.93 o 
  -3   0  13      244.20      230.71     12.87 o 
  -1   0  13      612.66      576.85     19.13 o 
   1   0  13      777.64      766.96     12.29 o 
   3   0  13      121.91      122.55      6.63 o 
   5   0  13      567.69      533.93     13.22 o 
   7   0  13      888.20      883.50     27.51 o 
   9   0  13      121.47      128.88     12.41 o 
 -11   1  13        1.04        8.71      5.23 o 
 -10   1  13      259.20      254.02     11.50 o 
  -9   1  13       41.32       31.69      6.68 o 
  -8   1  13      403.21      415.84     13.68 o 
  -7   1  13        0.19        3.88      9.37 o 
  -6   1  13      123.15      120.40      5.85 o 
  -5   1  13       10.80        9.68      3.20 o 
  -4   1  13      113.27      111.70      5.86 o 
  -3   1  13      188.44      167.74      6.96 o 
  -2   1  13      528.96      490.09     10.75 o 
  -1   1  13      575.72      568.93     11.32 o 
   0   1  13       78.11       79.43      3.78 o 
   1   1  13      217.62      227.34      5.83 o 
   2   1  13      333.93      345.82      7.17 o 
   3   1  13       19.12       23.47      2.51 o 
   4   1  13      581.35      580.54      8.58 o 
   5   1  13       42.83       43.93      4.13 o 
   6   1  13       33.52       37.78      4.24 o 
   7   1  13       39.91       35.84      4.35 o 
   8   1  13      221.78      234.75      8.64 o 
   9   1  13        0.14        0.69      3.54 o 
  10   1  13      108.64      103.76      8.84 o 
 -10   2  13        1.25        4.25      4.72 o 
  -9   2  13       25.53       35.10      4.85 o 
  -8   2  13        0.60        1.09      3.51 o 
  -7   2  13      401.78      423.85     16.17 o 
  -6   2  13        2.47        0.33      2.65 o 
  -5   2  13      163.64      159.15      5.96 o 
  -4   2  13       22.06       10.79      3.61 o 
  -3   2  13      163.83      172.88      7.13 o 
  -2   2  13       14.48       14.58      3.78 o 
  -1   2  13        6.08        6.15      3.11 o 
   0   2  13      210.80      203.31      7.31 o 
   1   2  13      189.62      192.69      7.11 o 
   2   2  13      243.09      260.98      7.93 o 
   3   2  13       27.06       29.87      4.21 o 
   4   2  13      288.53      295.52      7.43 o 
   5   2  13      483.40      491.60     12.23 o 
   6   2  13        0.58       -0.21      2.70 o 
   7   2  13       57.35       65.38      5.35 o 
   8   2  13        3.02        3.69      3.54 o 
   9   2  13       19.75       16.30      4.86 o 
  -9   3  13        2.78        5.13      5.04 o 
  -8   3  13       51.40       50.30      5.91 o 
  -7   3  13       49.46       35.07      7.03 o 
  -6   3  13      109.87      116.89      9.34 o 
  -5   3  13       37.12       21.50      3.59 o 
  -4   3  13      404.52      373.31     10.44 o 
  -3   3  13        0.54        0.94      3.12 o 
  -2   3  13      289.35      290.49     11.08 o 
  -1   3  13       26.52       24.52      3.87 o 
   0   3  13      349.06      354.84      9.69 o 
   1   3  13        9.78       11.35      4.41 o 
   2   3  13      713.43      741.33     17.93 o 
   3   3  13      186.18      176.73      9.64 o 
   4   3  13      131.11      137.71     17.85 o 
   5   3  13      142.64      136.32      8.84 o 
   6   3  13       71.14       82.57      7.58 o 
   7   3  13       44.89       50.59      5.73 o 
   8   3  13      161.15      165.90      8.33 o 
  -7   4  13       17.89       19.16      4.75 o 
  -6   4  13       21.28       13.37      5.38 o 
  -5   4  13       88.89       85.70      6.39 o 
  -4   4  13        1.06        6.22      3.88 o 
  -3   4  13      211.37      217.58      8.70 o 
  -2   4  13        0.72        0.18      3.51 o 
  -1   4  13     1412.09     1451.86     37.93 o 
   0   4  13        1.15        8.01      4.91 o 
   1   4  13      251.48      252.32     11.79 o 
   2   4  13       52.72       53.43      6.88 o 
   3   4  13      148.52      136.29      9.65 o 
   4   4  13        5.57        5.88      5.75 o 
   5   4  13       88.56       86.99      8.48 o 
   6   4  13        4.48       -1.71      4.87 o 
  -2   5  13       18.76       18.25      7.16 o 
  -1   5  13       57.74       62.62      7.64 o 
   0   5  13       29.87       26.14      6.51 o 
   1   5  13        9.44        2.10      5.77 o 
 -10   0  14      113.76      119.16     12.54 o 
  -8   0  14      147.08      140.30     12.51 o 
  -6   0  14        8.05       12.27      6.28 o 
  -4   0  14     2489.37     2453.10     49.62 o 
  -2   0  14     1430.37     1420.68     34.06 o 
   0   0  14      694.05      717.19     15.97 o 
   2   0  14      144.94      159.40      6.10 o 
   4   0  14      731.71      685.08     12.23 o 
   6   0  14      312.71      314.14     10.96 o 
   8   0  14      181.69      179.15     14.20 o 
  10   0  14      214.83      265.51     18.50 o 
 -10   1  14       24.29       10.42      5.28 o 
  -9   1  14      178.88      169.04      9.84 o 
  -8   1  14        2.42       -0.24      4.38 o 
  -7   1  14      538.38      550.25     15.83 o 
  -6   1  14       25.44       24.08      7.82 o 
  -5   1  14      134.65      135.73     10.72 o 
  -4   1  14       41.65       37.84      4.36 o 
  -3   1  14       49.06       51.81      4.78 o 
  -2   1  14       28.69       23.39      5.43 o 
  -1   1  14      770.06      765.94     13.69 o 
   0   1  14       54.12       58.65      4.60 o 
   1   1  14     1196.54     1186.01     14.24 o 
   2   1  14      100.59       85.05      5.52 o 
   3   1  14      362.09      377.51      7.04 o 
   4   1  14        7.20        6.20      2.17 o 
   5   1  14       97.30      109.53      4.95 o 
   6   1  14       76.89       69.67      5.65 o 
   7   1  14      193.19      197.57      7.98 o 
   8   1  14        0.19       -0.37      3.29 o 
   9   1  14      100.24      105.41     13.28 o 
  -9   2  14       19.13       17.00      5.59 o 
  -8   2  14        2.17        4.44      3.72 o 
  -7   2  14        3.99        2.44      3.33 o 
  -6   2  14      124.59      131.82      5.88 o 
  -5   2  14       23.88       24.58      3.58 o 
  -4   2  14      133.34      136.87      6.79 o 
  -3   2  14        8.75        8.08      3.54 o 
  -2   2  14      251.62      255.51      8.48 o 
  -1   2  14       15.64       16.20      3.52 o 
   0   2  14      146.44      139.82      6.37 o 
   1   2  14       52.36       56.61      4.71 o 
   2   2  14      456.39      466.37     15.83 o 
   3   2  14       45.78       47.49      5.80 o 
   4   2  14      333.77      357.49     12.20 o 
   5   2  14       22.26       27.36      3.50 o 
   6   2  14      205.57      211.19      7.13 o 
   7   2  14       50.62       50.30      5.22 o 
   8   2  14       47.24       56.41      5.65 o 
   9   2  14        0.07        1.36      4.00 o 
  -8   3  14        0.58       -2.18      3.62 o 
  -7   3  14      151.11      146.79      6.68 o 
  -6   3  14        4.37        1.72      3.16 o 
  -5   3  14      226.13      218.26      8.20 o 
  -4   3  14       39.51       35.18      4.72 o 
  -3   3  14      199.15      198.57      8.18 o 
  -2   3  14       97.48       97.12      6.09 o 
  -1   3  14      274.09      277.54      9.00 o 
   0   3  14       87.70       79.12      5.57 o 
   1   3  14      302.81      301.39     11.80 o 
   2   3  14       31.06       34.98      5.78 o 
   3   3  14       47.11       51.22      6.47 o 
   4   3  14       13.83        7.92      4.72 o 
   5   3  14      122.08      140.85      9.30 o 
   6   3  14       60.67       60.50      7.25 o 
   7   3  14      142.48      137.57     22.47 o 
  -6   4  14       70.23       70.71      6.36 o 
  -5   4  14        0.04        0.65      3.28 o 
  -4   4  14      235.54      224.92     11.79 o 
  -3   4  14        3.33        4.98      3.90 o 
  -2   4  14      254.75      239.72     11.43 o 
  -1   4  14       10.72       11.37      5.49 o 
   0   4  14      404.26      398.01     18.01 o 
   1   4  14        0.59       -0.85      4.49 o 
   2   4  14        8.47       13.62      5.62 o 
   3   4  14       23.89       27.99      8.41 o 
   4   4  14      224.30      233.20     12.15 o 
   5   4  14        0.10        2.48      5.43 o 
  -9   0  15      105.15       94.46     11.21 o 
  -7   0  15       53.88       39.83      8.98 o 
  -5   0  15      187.72      163.94     13.30 o 
  -3   0  15     1903.07     1993.24     43.97 o 
  -1   0  15      120.46      127.46     10.83 o 
   1   0  15      100.11      102.76      6.76 o 
   3   0  15        7.08       17.06      3.40 o 
   5   0  15      275.76      283.73     10.32 o 
   7   0  15      120.18      136.58     12.19 o 
   9   0  15      288.08      313.36     18.80 o 
  -9   1  15       26.60       34.23      6.31 o 
  -8   1  15      138.51      132.54      8.86 o 
  -7   1  15      125.12      122.26      8.59 o 
  -6   1  15      316.57      299.92     16.85 o 
  -5   1  15        5.47        2.57      4.26 o 
  -4   1  15       49.44       45.33      5.94 o 
  -3   1  15      586.73      619.79     13.33 o 
  -2   1  15      220.25      230.27     12.11 o 
  -1   1  15       10.96       14.52      3.44 o 
   0   1  15      665.76      718.70     13.53 o 
   1   1  15       13.34       12.31      3.34 o 
   2   1  15      219.96      233.26      6.52 o 
   3   1  15        7.72        6.17      2.28 o 
   4   1  15      126.31      131.90      4.73 o 
   5   1  15      105.99      104.32      5.02 o 
   6   1  15      156.52      178.29      7.62 o 
   7   1  15        6.98        7.83      3.75 o 
   8   1  15      308.92      319.86     10.31 o 
   9   1  15       54.70       46.05      6.95 o 
  -9   2  15       43.11       49.15      7.16 o 
  -8   2  15        1.31        1.97      4.90 o 
  -7   2  15       49.30       46.27      5.18 o 
  -6   2  15       24.83       26.30      3.91 o 
  -5   2  15      283.08      296.64      8.99 o 
  -4   2  15       12.52       10.56      6.64 o 
  -3   2  15       92.96       87.70      5.85 o 
  -2   2  15       43.88       36.94      6.91 o 
  -1   2  15      127.97      127.98      6.43 o 
   0   2  15      253.09      255.92      8.53 o 
   1   2  15      197.66      186.34     10.89 o 
   2   2  15       18.20       12.34      4.71 o 
   3   2  15      666.82      642.02     16.48 o 
   4   2  15      173.37      153.53     15.71 o 
   5   2  15      250.79      261.95      9.17 o 
   6   2  15       65.96       60.69      4.70 o 
   7   2  15       67.16       55.27      5.65 o 
   8   2  15       13.91       14.07      4.40 o 
  -7   3  15       24.51       16.47      4.02 o 
  -6   3  15       57.36       59.00      4.93 o 
  -5   3  15        8.95        5.57      3.36 o 
  -4   3  15       81.03       90.46      6.33 o 
  -3   3  15       46.98       46.18     10.81 o 
  -2   3  15      266.89      270.96      9.24 o 
  -1   3  15       10.13       10.35      3.76 o 
   0   3  15      204.26      219.82     10.85 o 
   1   3  15      162.54      165.11      9.56 o 
   2   3  15      136.45      146.01      9.29 o 
   3   3  15       14.70        9.87      4.97 o 
   4   3  15      117.55      116.90      8.71 o 
   5   3  15       28.82       27.53      6.24 o 
   6   3  15      114.46       98.48      8.69 o 
   7   3  15       15.95       10.13      9.37 o 
  -4   4  15        3.52       -4.03      3.67 o 
  -3   4  15       90.35       87.64      6.55 o 
  -2   4  15        1.97       -0.20      4.87 o 
  -1   4  15       52.89       51.87      7.79 o 
   0   4  15       35.50       41.81      6.91 o 
   1   4  15      244.59      253.04     12.25 o 
   2   4  15       16.64       13.04      5.46 o 
   3   4  15      173.13      173.70     11.03 o 
   4   4  15       21.16       22.40      6.50 o 
  -8   0  16       23.42       33.63      8.98 o 
  -6   0  16       73.12       77.46     10.64 o 
  -4   0  16      209.04      200.37     13.90 o 
  -2   0  16       67.00       58.66      8.60 o 
   0   0  16       45.72       42.80      7.89 o 
   2   0  16       79.91       99.49      5.48 o 
   4   0  16       35.89       49.71      5.58 o 
   6   0  16      572.20      608.24     15.82 o 
   8   0  16      254.41      245.67     16.87 o 
  -9   1  16       30.98       38.28      6.60 o 
  -8   1  16       14.11       14.81     10.61 o 
  -7   1  16      273.35      270.47     12.12 o 
  -6   1  16      236.86      234.39     11.24 o 
  -5   1  16      183.74      172.85     18.68 o 
  -4   1  16       44.41       52.01      6.46 o 
  -3   1  16        7.96        6.13      4.00 o 
  -2   1  16       76.09       74.09      5.58 o 
  -1   1  16      164.04      154.91      7.15 o 
   0   1  16      308.93      296.81      9.24 o 
   1   1  16      131.91      138.31      6.53 o 
   2   1  16        8.54        5.06      3.20 o 
   3   1  16      452.92      447.74     10.85 o 
   4   1  16       42.15       37.16      3.81 o 
   5   1  16      276.03      272.08      9.02 o 
   6   1  16       12.09       16.12      4.07 o 
   7   1  16      152.44      168.67      8.45 o 
   8   1  16       23.67       34.55      5.40 o 
  -8   2  16       97.08       93.97      8.60 o 
  -7   2  16        1.22       -4.55      4.63 o 
  -6   2  16      187.50      189.70      8.35 o 
  -5   2  16       10.37        8.34      4.06 o 
  -4   2  16      219.36      219.49      8.84 o 
  -3   2  16        4.97        4.29      3.73 o 
  -2   2  16      333.22      330.06     10.28 o 
  -1   2  16        1.71        7.17      3.60 o 
   0   2  16      302.60      293.04      9.45 o 
   1   2  16       21.26       16.28      3.93 o 
   2   2  16      404.56      416.41     13.82 o 
   3   2  16       57.84       52.69      6.44 o 
   4   2  16      290.13      294.29     12.01 o 
   5   2  16        0.20        1.10      4.32 o 
   6   2  16      135.45      122.94      8.83 o 
   7   2  16       77.71       80.14      6.40 o 
  -6   3  16       16.94       13.58      4.16 o 
  -5   3  16      119.68      127.63      6.42 o 
  -4   3  16        2.15       -3.42      3.74 o 
  -3   3  16      274.28      277.38     14.13 o 
  -2   3  16       50.92       49.98     10.51 o 
  -1   3  16      158.56      154.37     11.57 o 
   0   3  16        2.57       -2.46      6.54 o 
   1   3  16      131.68      141.26     13.97 o 
   2   3  16       88.72      106.70     17.41 o 
   3   3  16      129.02      129.54     16.61 o 
   4   3  16      120.62      149.49      9.82 o 
   5   3  16       91.07      108.66      8.97 o 
  -3   4  16        4.80       -0.55      5.18 o 
  -2   4  16       81.84       86.50      8.45 o 
  -1   4  16       30.65       20.06      6.61 o 
   0   4  16      342.62      337.33     14.50 o 
   1   4  16       31.40       33.62      7.10 o 
   2   4  16       73.54       79.72      8.62 o 
  -7   0  17       28.68       31.31      9.60 o 
  -5   0  17      546.80      554.95     23.97 o 
  -3   0  17      328.48      366.39     18.50 o 
  -1   0  17     1069.69     1050.05     30.72 o 
   1   0  17      353.49      333.49     16.65 o 
   3   0  17        8.58       14.59      3.62 o 
   5   0  17      577.67      571.60     15.60 o 
   7   0  17      276.32      279.16     17.25 o 
  -8   1  17        1.30        0.79     14.73 o 
  -7   1  17        0.45        1.20      8.15 o 
  -6   1  17      271.94      281.63     12.72 o 
  -5   1  17        0.17       -1.52      4.64 o 
  -4   1  17      427.43      458.77     17.36 o 
  -3   1  17       81.06       86.65     10.06 o 
  -2   1  17        7.69        4.87      3.73 o 
  -1   1  17      116.54      114.33      6.66 o 
   0   1  17      130.76      133.71      6.93 o 
   1   1  17      128.40      104.13      6.27 o 
   2   1  17      841.62      820.97     15.40 o 
   3   1  17        0.01       -0.91      3.23 o 
   4   1  17      415.00      383.22     10.70 o 
   5   1  17        2.52        9.10      3.73 o 
   6   1  17       80.02       88.12      6.29 o 
   7   1  17       30.36       30.86      8.17 o 
  -7   2  17      134.38      140.00     10.87 o 
  -6   2  17       43.54       31.02      6.25 o 
  -5   2  17      167.17      180.13     12.81 o 
  -4   2  17       49.48       59.74      9.49 o 
  -3   2  17      102.56      104.48      6.76 o 
  -2   2  17       67.74       65.29      5.83 o 
  -1   2  17      531.18      541.39     13.04 o 
   0   2  17        7.90        5.27      3.69 o 
   1   2  17      265.68      260.92      9.35 o 
   2   2  17       39.20       36.50      6.33 o 
   3   2  17      263.83      273.68     12.12 o 
   4   2  17        0.11       -6.23      4.21 o 
   5   2  17      220.97      207.92     10.78 o 
   6   2  17        0.73       -6.69      6.28 o 
  -5   3  17       24.74       28.27      4.42 o 
  -4   3  17      148.51      129.06      9.20 o 
  -3   3  17        7.10        7.98      4.27 o 
  -2   3  17      124.03      127.82     10.52 o 
  -1   3  17       64.05       65.87      8.32 o 
   0   3  17       93.21      100.77     20.96 o 
   1   3  17        5.71       -1.30      4.63 o 
   2   3  17       94.36       94.89      8.61 o 
   3   3  17        0.04       -2.10      4.95 o 
   4   3  17      131.82      126.94      9.75 o 
  -6   0  18       51.47       65.81     11.26 o 
  -4   0  18      420.59      430.02     21.03 o 
  -2   0  18      732.08      722.27     26.61 o 
   0   0  18      237.50      246.68     15.53 o 
   2   0  18      483.12      469.80     20.54 o 
   4   0  18       61.37       65.68     13.24 o 
   6   0  18      166.81      154.45     13.41 o 
  -7   1  18      133.61      157.88     10.50 o 
  -6   1  18       21.71       29.14      6.65 o 
  -5   1  18      239.38      224.20     11.80 o 
  -4   1  18       37.74       47.72      7.04 o 
  -3   1  18      159.16      179.46     10.47 o 
  -2   1  18        0.04       -1.13      3.88 o 
  -1   1  18      514.84      542.49     13.35 o 
   0   1  18       62.68       56.15      5.44 o 
   1   1  18      180.48      182.12      8.06 o 
   2   1  18        1.63        2.04      3.49 o 
   3   1  18      238.37      231.71      8.89 o 
   4   1  18       13.15       10.50      6.99 o 
   5   1  18      315.18      336.65     34.99 o 
   6   1  18        7.68        2.90      4.82 o 
  -6   2  18       40.83       37.69      7.06 o 
  -5   2  18       25.94       19.23      4.93 o 
  -4   2  18      184.80      203.17      9.27 o 
  -3   2  18       28.25       39.50      5.44 o 
  -2   2  18       71.35       73.82      6.12 o 
  -1   2  18        0.31       -3.68      3.48 o 
   0   2  18      232.73      219.44     14.15 o 
   1   2  18        3.28       10.19      5.24 o 
   2   2  18      329.25      346.05     13.58 o 
   3   2  18       12.88       16.88      5.65 o 
   4   2  18      221.50      245.19     14.09 o 
   5   2  18        2.27        0.89      5.09 o 
  -3   3  18       84.69       74.37      6.62 o 
  -2   3  18        0.14       -3.15      3.95 o 
  -1   3  18      108.60      119.49     12.72 o 
   0   3  18        3.82        3.68      4.91 o 
   1   3  18      181.04      185.85     10.93 o 
   2   3  18        8.08        3.94      5.37 o 
  -5   0  19      210.26      226.30     17.68 o 
  -3   0  19      251.66      307.46     18.94 o 
  -1   0  19      226.88      215.77     16.00 o 
   1   0  19      282.64      228.70     15.97 o 
   3   0  19       39.52       35.26      8.92 o 
   5   0  19      174.30      183.78     14.50 o 
  -5   1  19       17.08       14.74      5.90 o 
  -4   1  19      165.82      179.11     12.58 o 
  -3   1  19        5.23        6.45      5.31 o 
  -2   1  19      221.05      206.73     11.24 o 
  -1   1  19       29.50       43.03      9.56 o 
   0   1  19      172.48      175.98      8.40 o 
   1   1  19       25.15       18.44      4.66 o 
   2   1  19      173.20      166.53      7.99 o 
   3   1  19       21.67       14.23      9.06 o 
   4   1  19      237.67      207.99     15.89 o 
  -4   2  19        6.09        3.89      4.44 o 
  -3   2  19       62.84       67.90      6.42 o 
  -2   2  19       12.73        6.54      4.44 o 
  -1   2  19       47.82       51.86      5.80 o 
   0   2  19       18.44       16.71      4.74 o 
   1   2  19      239.69      230.06     11.85 o 
   2   2  19       65.57       79.54      8.42 o 
   3   2  19      351.30      368.19     14.67 o 
  -4   0  20      141.99      185.49     16.54 o 
  -2   0  20      182.24      189.11     16.13 o 
   0   0  20      127.03       96.39     12.11 o 
   2   0  20      183.63      142.72     13.66 o 
  -3   1  20      144.94      158.28     10.83 o 
  -2   1  20        0.94       -0.72      6.03 o 
  -1   1  20      351.78      347.71     11.90 o 
   0   1  20       33.11       50.64      5.99 o 
   1   1  20      141.61      151.69      9.85 o 
   2   1  20        7.10        5.05      8.31 o 
                                                 
